# Supplementary material for: Irisin modulates the transcriptomic profile of porcine anterior pituitary cells isolated from gilts on days 15–16 of pregnancy
Source: Sci Rep. 2026 May 12;16:21774. doi: 10.1038/s41598-026-51519-6 (PMC13357752; doi:10.1038/s41598-026-51519-6)
Supplement: Supplementary file 3 — Supplementary Table S2 [file 41598_2026_51519_MOESM3_ESM.xlsx]

## Sheet: Arkusz1
Supplementary Table 2. General statistics of high-throughput RNA sequencing and mapping to the porcine genome
	Raw Data		Valid Data												Mapped regions
Sample	Read	Base	Read	Base	Valid Ratio (reads)	Q20%	Q30%	GC content%	Mapped reads		Unique Mapped reads		Multi Mapped reads		exon	intron	intergenic
AP_C1	54140826	8.12G	49014326	7.35G	90.53	99.94	96.68	56.5	32497219	66.3%	32015307	65.32%	481912	0.0098	60.02	36.27	3.71
AP_C2	61521440	9.23G	55480560	8.32G	90.18	99.93	96.65	55	38590357	69.56%	37986472	68.47%	603885	0.0109	59.54	36.7	3.76
AP_C3	56653286	8.50G	51244902	7.69G	90.45	99.93	96.69	54.5	35555025	69.38%	34990607	68.28%	564418	0.011	58.08	37.91	4.01
AP_C4	56057904	8.41G	48817052	7.32G	87.08	99.92	95.61	62.5	22502084	46.09%	22056461	45.18%	445623	0.0091	53.21	41.91	4.88
AP_C5	52315040	7.85G	47114096	7.07G	90.06	99.93	96.49	57.5	29746356	63.14%	29161613	61.9%	584743	0.0124	61.08	35.00	3.92
AP_IR1	53075324	7.96G	47461564	7.12G	89.42	99.94	96.47	56	32038122	67.5%	31593879	66.57%	444243	0.0094	55.48	40.54	3.98
AP_IR2	57897736	8.68G	44505180	6.68G	76.87	99.92	96.42	56.5	30431652	68.38%	29834266	67.04%	597386	0.0134	61.49	34.7	3.81
AP_IR3	58436802	8.77G	52273472	7.84G	89.45	99.93	96.45	56.5	34303349	65.62%	33736950	64.54%	566399	0.0108	60.31	35.74	3.95
AP_IR4	62396444	9.36G	56538096	8.48G	90.61	99.94	96.68	53.5	41162057	72.8%	40545875	71.71%	616182	0.0109	55.53	40.49	3.98
AP_IR5	55818898	8.37G	51181850	7.68G	91.69	99.94	97.14	53.5	37498576	73.27%	36908164	72.11%	590412	0.0115	58.99	37.2	3.81
Total	568313700							Total	334324797		328829594		5495203		583.73	376.46	39.81
average	56831370							average	3.34325e+07		3.2883e+07		549520		58.373	37.646	3.981
