# Supplementary material for: Irisin modulates the transcriptomic profile of porcine anterior pituitary cells isolated from gilts on days 15–16 of pregnancy
Source: Sci Rep. 2026 May 12;16:21774. doi: 10.1038/s41598-026-51519-6 (PMC13357752; doi:10.1038/s41598-026-51519-6)
Supplement: Supplementary file 4 — Supplementary Table S3 [file 41598_2026_51519_MOESM4_ESM.xlsx]

## Sheet: Arkusz1
Supplementary Table 5. KEGG pathway enrichment analysis of upregulated and downregulated differentially expressed genes
ID	Description	GeneRatio	BgRatio	pvalue	p.adjust	qvalue	Count	geneID
ssc04080	Neuroactive ligand-receptor interaction	17/172	368/8913	0.000729867362185166	0.0370772619990064	0.0339580393774572	17	TACR3/EDN2/P2RY6/GRIN3B/ADRA2B/SST/GH1/PRLR/PTGER4/GCGR/CYSLTR1/VIPR1/PTAFR/HCRTR1/CHRNA1/HRH2/HTR7
ssc04020	Calcium signaling pathway	15/172	244/8913	0.0000714944278226583	0.0181595846669552	0.0166318616303237	15	CACNA1S/TACR3/GDNF/VEGFC/FLT1/CYSLTR1/PDGFRB/PDGFRA/CACNA1F/PDE1C/HRC/PTAFR/HGF/HRH2/HTR7
ssc04151	PI3K-Akt signaling pathway	15/172	347/8913	0.00286210394495799	0.0841928472135254	0.0771099015092794	15	IGF1/ITGA7/VEGFC/FLT1/ITGA9/GH1/PRLR/PIK3R6/PDGFRB/PDGFRA/COL1A2/ANGPT1/IL7/HGF/GNGT1
ssc05202	Transcriptional misregulation in cancer	12/172	185/8913	0.000234677948270119	0.0257841118911293	0.0236149553582245	12	IGF1/IL1R2/CXCL8/NUPR1/IGFBP3/FLT1/MLLT3/PML/MAF/NR4A3/MITF/ZBTB16
ssc05165	Human papillomavirus infection	12/172	328/8913	0.0248378326153977	0.238381077022272	0.218326639129392	12	ITGA7/PTGS2/ITGA9/STAT1/PTGER4/ISG15/IRF9/EIF2AK2/PDGFRB/MX1/COL1A2/FZD10
ssc05168	Herpes simplex virus 1 infection	12/172	353/8913	0.0403526158118973	0.330631110200707	0.302815894547684	12	PML/ZNF583/STAT1/ZNF713/IFIH1/ZNF565/DDX58/RNASEL/IRF9/EIF2AK2/BST2/OAS2
ssc05164	Influenza A	11/172	163/8913	0.000304536754619637	0.0257841118911293	0.0236149553582245	11	CXCL8/PML/STAT1/IFIH1/DDX58/RNASEL/IRF9/EIF2AK2/RSAD2/MX1/OAS2
ssc05171	Coronavirus disease - COVID-19	11/172	251/8913	0.00926696370563176	0.16663444166697	0.152615879023623	11	CXCL8/C1R/STAT1/IFIH1/DDX58/ISG15/IRF9/EIF2AK2/MX1/OAS2/ACE2
ssc04060	Cytokine-cytokine receptor interaction	11/172	271/8913	0.015760461155386	0.198327726485814	0.181642882525341	11	IL1R2/IL24/TNFSF9/CXCL8/TNFRSF17/GH1/PRLR/TNFSF13/IL5/IL29/IL7
ssc04630	JAK-STAT signaling pathway	10/172	167/8913	0.00143748227739763	0.0608534164098328	0.0557339619833114	10	IL24/GH1/STAT1/PRLR/IRF9/PDGFRB/PDGFRA/IL5/IL29/IL7
ssc04510	Focal adhesion	10/172	201/8913	0.00549507420493437	0.107365296004102	0.0983329068251413	10	IGF1/ITGA7/VEGFC/FLT1/ITGA9/PDGFRB/PDGFRA/COL1A2/SHC4/HGF
ssc04014	Ras signaling pathway	10/172	237/8913	0.0163971742370161	0.198327726485814	0.181642882525341	10	IGF1/VEGFC/FLT1/PDGFRB/PDGFRA/ANGPT1/SHC4/HGF/GNGT1/HTR7
ssc04935	Growth hormone synthesis, secretion and action	9/172	118/8913	0.000444141419789114	0.0282029801566088	0.0258303299403669	9	IGF1/CACNA1S/IGFBP3/SST/GH1/STAT1/IRS4/CACNA1F/SHC4
ssc05160	Hepatitis C	9/172	157/8913	0.00331467902415454	0.0841928472135254	0.0771099015092794	9	STAT1/DDX58/RNASEL/IRF9/EIF2AK2/RSAD2/MX1/OAS2/IFIT1
ssc04621	NOD-like receptor signaling pathway	8/172	175/8913	0.0199367286638327	0.220170829591891	0.201648376874463	8	CXCL8/GBP1/GBP2/STAT1/TXNIP/RNASEL/IRF9/OAS2
ssc04974	Protein digestion and absorption	7/172	104/8913	0.00389891754528081	0.0900295505910297	0.082455576794934	7	SLC15A1/COL10A1/COL17A1/COL5A2/ATP1B2/COL1A2/ACE2
ssc05162	Measles	7/172	146/8913	0.0228030645886657	0.231679136220843	0.212188516804005	7	STAT1/IFIH1/DDX58/IRF9/EIF2AK2/MX1/OAS2
ssc04022	cGMP-PKG signaling pathway	7/172	167/8913	0.042743899728368	0.339279704093921	0.31073690263057	7	CACNA1S/ADRA2B/IRS4/PIK3R6/IRAG1/CACNA1F/ATP1B2
ssc05321	Inflammatory bowel disease	6/172	67/8913	0.00178394652295805	0.0647317738330492	0.0592860423419141	6	RORA/MAF/STAT1/RORC/IL5/FOXP3
ssc04622	RIG-I-like receptor signaling pathway	6/172	75/8913	0.00317184498805926	0.0841928472135254	0.0771099015092794	6	CXCL8/SIKE1/IFIH1/DDX58/ISG15/DHX58
ssc04924	Renin secretion	5/172	69/8913	0.0104966577428012	0.16663444166697	0.152615879023623	5	CACNA1S/EDN2/PTGER4/CACNA1F/PDE1C
ssc05218	Melanoma	5/172	69/8913	0.0104966577428012	0.16663444166697	0.152615879023623	5	IGF1/MITF/PDGFRB/PDGFRA/HGF
ssc05412	Arrhythmogenic right ventricular cardiomyopathy	5/172	76/8913	0.0155023321253694	0.198327726485814	0.181642882525341	5	CACNA1S/ITGA7/ITGA9/CACNA1F/CTNNA3
ssc01521	EGFR tyrosine kinase inhibitor resistance	5/172	78/8913	0.0171816066833819	0.198369458980864	0.181681104163991	5	IGF1/PDGFRB/PDGFRA/SHC4/HGF
ssc04657	IL-17 signaling pathway	5/172	89/8913	0.028574401548996	0.259210642623035	0.237403862493538	5	CXCL8/FOSL1/PTGS2/LCN2/IL5
ssc05410	Hypertrophic cardiomyopathy	5/172	90/8913	0.0297997151810488	0.261004401930566	0.239046717060319	5	IGF1/CACNA1S/ITGA7/ITGA9/CACNA1F
ssc05414	Dilated cardiomyopathy	5/172	95/8913	0.0364211016269278	0.308365327107988	0.282423279282492	5	IGF1/CACNA1S/ITGA7/ITGA9/CACNA1F
ssc04960	Aldosterone-regulated sodium reabsorption	4/172	37/8913	0.00538325382395564	0.107365296004102	0.0983329068251413	4	IGF1/SCNN1A/SCNN1G/ATP1B2
ssc04672	Intestinal immune network for IgA production	4/172	50/8913	0.0154765284332582	0.198327726485814	0.181642882525341	4	TNFRSF17/TNFSF13/PIGR/IL5
ssc05204	Chemical carcinogenesis - DNA adducts	4/172	58/8913	0.0253397207858321	0.238381077022272	0.218326639129392	4	PTGS2/GSTO1/HSD11B1/CYP3A29
ssc05214	Glioma	4/172	70/8913	0.0459401917942117	0.353600264113023	0.323852707704012	4	IGF1/PDGFRB/PDGFRA/SHC4
ssc04744	Phototransduction	3/172	27/8913	0.0147024076660073	0.198327726485814	0.181642882525341	3	GNAT1/GNAT2/GNGT1
ssc00790	Folate biosynthesis	3/172	31/8913	0.0213642502733619	0.226104982059747	0.207083303088288	3	AKR1C2/MOCOS/ALPL
