# Supplementary material for: Irisin modulates the transcriptomic profile of porcine anterior pituitary cells isolated from gilts on days 15–16 of pregnancy
Source: Sci Rep. 2026 May 12;16:21774. doi: 10.1038/s41598-026-51519-6 (PMC13357752; doi:10.1038/s41598-026-51519-6)
Supplement: Supplementary file 5 — Supplementary Table S4 [file 41598_2026_51519_MOESM5_ESM.xlsx]

## Sheet: Arkusz1
Supplementary Table 3. List of differentially expressed genes (p < 0.05; |log2Fc|>0.56)
DEG symbol	Stringtie/Ensembl TAR ID	refernce Ensembl ID	fc	log2(fc)	pval	regulation
ZNHIT2	MSTRG.11651	ENSSSCT00000014214	0.000101462047816628	-13.2667721956445	5.19478472219239E-14	down
ENSSSCG00000028518	MSTRG.14407	ENSSSCT00000024570	0.000500030001800108	-10.9656977203627	0.0242248119865349	down
ENSSSCG00000034826	ENSSSCG00000034826	ENSSSCT00000042155	0.000665904871493678	-10.5523962851759	0.0193251139057127	down
FAM209B	ENSSSCG00000007498	ENSSSCT00000008208	0.000691082137876415	-10.4988551886688	0.0328659758226041	down
ENPP6	ENSSSCG00000015781	ENSSSCT00000017182	0.000936661102899715	-10.0601852245201	0.0191474045767269	down
PHYHIP	ENSSSCG00000009621	ENSSSCT00000010547	0.0011728884489254	-9.73571847661106	0.00580392720454687	down
TECTB	ENSSSCG00000010632	ENSSSCT00000073020;ENSSSCT00000011628	0.00129345465761694	-9.59455480379578	0.0370880789007564	down
C1QL2	ENSSSCG00000015717	ENSSSCT00000017117	0.00134965151997754	-9.53319733316357	0.0436293843229574	down
EGR4	MSTRG.14315	ENSSSCT00000095920	0.00163590617750891	-9.25569427545581	0.0222051960066891	down
IGF1	ENSSSCG00000000857	ENSSSCT00000050807;ENSSSCT00000035024;ENSSSCT00000000936;ENSSSCT00000000935;ENSSSCT00000035604;ENSSSCT00000023468	0.00227638117319723	-8.77904213183401	0.0118443281160126	down
DDX4	MSTRG.9906	ENSSSCT00000099023;ENSSSCT00000018419;ENSSSCT00000071125	0.00267866594985796	-8.54426960737594	0.00142274917174704	down
OCA2	ENSSSCG00000057372	ENSSSCT00000096498;ENSSSCT00000103421	0.0029774096941779	-8.39172653332752	0.0206852516881181	down
CACNA1S	MSTRG.3161	ENSSSCT00000089301;ENSSSCT00000095095;ENSSSCT00000097200;ENSSSCT00000043789;ENSSSCT00000077373;ENSSSCT00000070618;ENSSSCT00000066256;ENSSSCT00000028700	0.010020237242946	-6.64093952304103	0.0324867144978803	down
AKR1C2	MSTRG.3566	ENSSSCT00000086818;ENSSSCT00000074955;ENSSSCT00000095793	0.0341333450149558	-4.87267438652991	0.00951443982234045	down
GMFG	ENSSSCG00000040981	ENSSSCT00000011711;ENSSSCT00000060855;ENSSSCT00000064377;ENSSSCT00000067278	0.0388244461706071	-4.68689084501064	0.0354075205154512	down
IL1R2	MSTRG.14168	ENSSSCT00000030337	0.0565928320255066	-4.14323685502373	0.025443454531724	down
ENSSSCG00000043958	MSTRG.6398	ENSSSCT00000076381	0.066883970933116	-3.9021956863235	0.0225417719533967	down
EPHX4	MSTRG.16114	ENSSSCT00000044329	0.0675647800534818	-3.88758479065402	0.0309198196948856	down
HS3ST1	ENSSSCG00000021515	ENSSSCT00000030644;ENSSSCT00000105560	0.0904835695116967	-3.4662003460433	0.00201780962444028	down
SLIT1	ENSSSCG00000010512	ENSSSCT00000011502	0.0921435624713604	-3.4399728130133	0.0333559284573444	down
ENSSSCG00000047173	ENSSSCG00000047173	ENSSSCT00000085483	0.107912593540028	-3.21206485584871	0.0353867992109277	down
ENSSSCG00000042524	ENSSSCG00000042524	ENSSSCT00000084465	0.110813528274972	-3.17379407646214	0.046465624668483	down
TACR3	ENSSSCG00000009160	ENSSSCT00000053664	0.115325109332453	-3.11622143475509	0.00968425505360069	down
LIPI	ENSSSCG00000012004	ENSSSCT00000063355	0.117298827875356	-3.09173949777721	0.0244259977182593	down
EDN2	ENSSSCG00000037856	ENSSSCT00000050388	0.125730410520482	-2.99159445705536	0.0343700844858762	down
FDCSP	ENSSSCG00000047156	ENSSSCT00000083402	0.143032818349734	-2.80558188887521	0.0178389275275273	down
C1QL4	ENSSSCG00000000197	ENSSSCT00000000210	0.143395121572306	-2.80193215176219	0.000764027537406811	down
TOMM20L	MSTRG.2203	ENSSSCT00000005592	0.157531470125543	-2.66628802971108	0.000448961522970559	down
KCNB2	ENSSSCG00000006185	ENSSSCT00000006779	0.180511383980286	-2.46983827110448	0.0288155044570148	down
GFI1	ENSSSCG00000006902	ENSSSCT00000007558	0.19812396057275	-2.33552472849575	0.0448863168155869	down
BBOF1	MSTRG.21001	ENSSSCT00000082203	0.205483501739651	-2.28290553024509	0.0123095774967651	down
NAGS	MSTRG.4496	ENSSSCT00000025040	0.23045901669995	-2.11741788072192	0.00295029783807672	down
ENSSSCG00000049489	ENSSSCG00000049489	ENSSSCT00000082467	0.250351778526784	-1.99797139036381	0.0410953802632559	down
ENSSSCG00000047991	ENSSSCG00000047991	ENSSSCT00000078132	0.32342046714141	-1.62851711456347	0.0278887386406171	down
P2RY6	ENSSSCG00000014823	ENSSSCT00000070273;ENSSSCT00000082074;ENSSSCT00000016175;ENSSSCT00000087607	0.353996372093324	-1.49819351986098	0.0321253890712304	down
PLA2R1	MSTRG.9076	ENSSSCT00000033269;ENSSSCT00000091918;ENSSSCT00000095570	0.359492238502829	-1.47596747191223	0.0453263853412549	down
ENSSSCG00000058822	ENSSSCG00000058822	ENSSSCT00000106801	0.361564999810441	-1.46767306603862	0.0307674030271708	down
ENSSSCG00000009498	ENSSSCG00000009498	ENSSSCT00000051531;ENSSSCT00000095376	0.374458102758153	-1.41712378694949	0.029326220831628	down
ENSSSCG00000054376	ENSSSCG00000054376	ENSSSCT00000091864	0.382752851464178	-1.38551496921219	0.00619378571804951	down
WNK4	ENSSSCG00000060121	ENSSSCT00000097921;ENSSSCT00000098911;ENSSSCT00000098370	0.388728534209645	-1.3631650838096	0.00284354390354871	down
ENSSSCG00000043146	MSTRG.9619	ENSSSCT00000071571	0.389956192931088	-1.35861603191466	0.00972028331568539	down
MOXD1	ENSSSCG00000004191	ENSSSCT00000004630;ENSSSCT00000080707	0.390942059578278	-1.35497328928089	0.0302042153770376	down
IL24	ENSSSCG00000015655	ENSSSCT00000024460;ENSSSCT00000017052	0.40791123732724	-1.29367284317989	0.00288162356214447	down
NETO2	ENSSSCG00000026318	ENSSSCT00000029975	0.41465838374404	-1.27000483322068	0.0000215556910254752	down
EXOSC3	MSTRG.2589	ENSSSCT00000005895	0.419346809997058	-1.25378421347176	0.000564369530019013	down
TRAF3IP3	MSTRG.23358	ENSSSCT00000046423;ENSSSCT00000044803;ENSSSCT00000061044	0.419530436491371	-1.25315261441942	0.0331524019249603	down
ITGA7	MSTRG.16517	ENSSSCT00000091877;ENSSSCT00000092761;ENSSSCT00000106300;ENSSSCT00000106416;ENSSSCT00000078802;ENSSSCT00000095438;ENSSSCT00000084371;ENSSSCT00000043916;ENSSSCT00000102677	0.423782308358327	-1.23860473411562	0.000723311508241042	down
TMPRSS11F	MSTRG.21516	ENSSSCT00000009778	0.431113119878421	-1.213861626791	0.0359497686437613	down
GCNT3	ENSSSCG00000004584	ENSSSCT00000086490;ENSSSCT00000083956;ENSSSCT00000074821;ENSSSCT00000103949	0.43191065941055	-1.2111951726722	0.00999142593775238	down
HENMT1	ENSSSCG00000006846	ENSSSCT00000007498	0.442275847499453	-1.17698163547732	0.0248511769608744	down
ENSSSCG00000037690	MSTRG.3435	ENSSSCT00000044263	0.44941524155323	-1.15387904170824	0.010577889931366	down
STC1	MSTRG.7201	ENSSSCT00000010570	0.457044114619662	-1.1295946716797	0.0123244484352632	down
TNFSF9	ENSSSCG00000022370	ENSSSCT00000031223	0.457847464735511	-1.12706106102625	0.0449809271952092	down
SNTG1	ENSSSCG00000034495	ENSSSCT00000048327;ENSSSCT00000076410;ENSSSCT00000070907;ENSSSCT00000068992	0.466288888453484	-1.10070404385861	0.0318670534549624	down
ENSSSCG00000047341	MSTRG.13622	ENSSSCT00000082821	0.466768991911286	-1.09921937082088	0.0386615834696309	down
VXN	ENSSSCG00000023848	ENSSSCT00000103554;ENSSSCT00000032451	0.466898639643832	-1.09881870973831	0.030655872889961	down
ENSSSCG00000051958	MSTRG.8059	ENSSSCT00000101669	0.468421378525377	-1.09412117364108	0.000914641268231088	down
ENSSSCG00000052341	ENSSSCG00000052341	ENSSSCT00000085024	0.468489007645368	-1.09391289716632	0.044990840971696	down
HAMP	MSTRG.17897	ENSSSCT00000040953	0.472296838201111	-1.08223421751205	0.0434082346250365	down
SLC15A1	MSTRG.4040	ENSSSCT00000100268;ENSSSCT00000010430	0.504781053212069	-0.986270334626285	0.0363392122243566	down
ENSSSCG00000006771	MSTRG.15920	ENSSSCT00000007417	0.516146922326596	-0.954146304546791	0.0312023038089547	down
ENSSSCG00000045079	ENSSSCG00000045079	ENSSSCT00000066517	0.517858415561754	-0.949370381314411	0.0173575847694581	down
ATP13A4	ENSSSCG00000011821	ENSSSCT00000012933;ENSSSCT00000092744	0.524471640625634	-0.93106332977766	0.0353766965823928	down
ALKAL1	MSTRG.15448	ENSSSCT00000060446	0.52817148927396	-0.92092166803819	0.00157865343841068	down
ENSSSCG00000014896	ENSSSCG00000014896	ENSSSCT00000047338	0.530888753382293	-0.913518515888434	0.0288187193012523	down
FAM78B	MSTRG.15504	ENSSSCT00000006928	0.533409941129118	-0.906683382326919	0.00395983439854559	down
ENSSSCG00000046843	MSTRG.19649	ENSSSCT00000088735	0.533657209607909	-0.906014758961918	0.0143334631028358	down
SRRD	MSTRG.7584	ENSSSCT00000080656	0.535486141184867	-0.901078857545059	0.00760198558812154	down
PRSS33	ENSSSCG00000030518	ENSSSCT00000008836;ENSSSCT00000026769	0.536590515408071	-0.898106540651715	0.0296327994104316	down
MMP23B	MSTRG.18563	ENSSSCT00000003720	0.549274912085943	-0.86439969605073	0.000638756674489679	down
SHAS2	MSTRG.15055	ENSSSCT00000006575	0.55112675915589	-0.859543918063028	0.0182654983055408	down
ENSSSCG00000043909	MSTRG.17111	ENSSSCT00000069773	0.552432424030919	-0.856130096406877	0.0393647965421038	down
ENSSSCG00000044640	MSTRG.14657	ENSSSCT00000090022	0.553162499705574	-0.85422473905441	0.0280823695430084	down
KCNIP1	ENSSSCG00000017003	ENSSSCT00000086608;ENSSSCT00000081283;ENSSSCT00000085014;ENSSSCT00000059673	0.555176847975888	-0.848980689087209	0.0150915242283447	down
CD274	MSTRG.2415	ENSSSCT00000005744;ENSSSCT00000058965	0.563560069161567	-0.827358701237391	0.00140934048069284	down
CXCL8	MSTRG.21564	ENSSSCT00000009807;ENSSSCT00000068386	0.56433400678662	-0.825378805832899	0.0482339332937958	down
BEX4	MSTRG.460	ENSSSCT00000039530;ENSSSCT00000030099	0.570895025576837	-0.808702603244224	0.0259306307262988	down
NUPR1	MSTRG.13657	ENSSSCT00000062041	0.576646176143683	-0.794241726618303	0.0387405882829815	down
MOCOS	ENSSSCG00000003744	ENSSSCT00000004145;ENSSSCT00000084452	0.580766868281504	-0.783968942396274	0.0219107972056157	down
GDNF	ENSSSCG00000038727	ENSSSCT00000096461;ENSSSCT00000044133	0.581040531671847	-0.783289289601088	0.0345011430142697	down
GSDME	MSTRG.11333	ENSSSCT00000061973	0.586929826512085	-0.768740070248547	0.000898509562659493	down
NAV3	MSTRG.17317	ENSSSCT00000029790;ENSSSCT00000079256;ENSSSCT00000058522	0.587514994580818	-0.767302422220226	0.0282593792644131	down
HPDL	MSTRG.19653	ENSSSCT00000004335	0.592609266367372	-0.754846909631475	0.00405195543235336	down
PNP	MSTRG.20808	ENSSSCT00000055041;ENSSSCT00000062174;ENSSSCT00000085919;ENSSSCT00000002388	0.593094002157672	-0.753667312714894	8.59377420723567E-06	down
SH2D5	ENSSSCG00000003509	ENSSSCT00000003899	0.598525949998902	-0.740514296134415	0.00143463422903165	down
GRIN3B	MSTRG.12574	ENSSSCT00000026993;ENSSSCT00000090733	0.598738511353771	-0.740002026329914	0.0444000137818495	down
IGFBP3	MSTRG.11354	ENSSSCT00000092184	0.604556853684391	-0.726050075228301	0.0152924971861162	down
G0S2	MSTRG.23361	ENSSSCT00000033526	0.60462663443261	-0.725883562303661	0.0187006490998662	down
TNFRSF17	MSTRG.13783	ENSSSCT00000064524;ENSSSCT00000092674	0.605567635353374	-0.723639992540772	0.00445502316883102	down
OGN	MSTRG.14037	ENSSSCT00000038459	0.608097482282636	-0.717625478566254	0.0298969366666309	down
GSTO2	MSTRG.8438	ENSSSCT00000011608;ENSSSCT00000075512	0.608109580122326	-0.717596777050095	0.0273759061960841	down
KCNK12	MSTRG.14490	ENSSSCT00000092055	0.608618764281373	-0.716389280722062	0.0480483462764001	down
ENSSSCG00000049910	MSTRG.3967	ENSSSCT00000079160	0.610210467360143	-0.712621167217519	0.00589847318411622	down
SLC39A12	ENSSSCG00000011039	ENSSSCT00000040811;ENSSSCT00000061641	0.612358863432774	-0.707550725039363	0.039046919234712	down
CCDC137	MSTRG.4170	ENSSSCT00000062261	0.614733450415704	-0.701967104146247	0.00204714113567835	down
ENSSSCG00000047564	MSTRG.14523	ENSSSCT00000070407	0.616703867866491	-0.697350200194089	0.0387368695483818	down
PPP1R3C	MSTRG.8259	ENSSSCT00000011452	0.617988144423313	-0.694348933368967	0.0297659466314423	down
SPRN	MSTRG.8620	ENSSSCT00000094101	0.62148490767422	-0.686208738023012	0.02620572833104	down
PUS7L	MSTRG.17084	ENSSSCT00000065568	0.622116105471588	-0.684744239360413	0.0162430995877211	down
ADRA2B	ENSSSCG00000008122	ENSSSCT00000008898	0.624006835335146	-0.680366262514409	0.0201716505775413	down
ENSSSCG00000018046	MSTRG.5264	ENSSSCT00000095097;ENSSSCT00000019641	0.625332172390694	-0.67730535125978	0.0239307579774514	down
SST	MSTRG.6548	ENSSSCT00000046992	0.626271920227964	-0.675138899732041	0.0233861262256902	down
MMACHC	MSTRG.19648	ENSSSCT00000039438	0.626855693172333	-0.673794732731386	0.000620506561877721	down
MRPL57	MSTRG.3618	ENSSSCT00000046512	0.626969880925563	-0.673531955979702	0.00594539155368207	down
SHQ1	ENSSSCG00000011518	ENSSSCT00000012605	0.626993964367129	-0.673476539610483	0.00949047128147392	down
FOSL1	MSTRG.11614	ENSSSCT00000044856	0.628352623550847	-0.670353686287235	0.00155151754909492	down
CEP55	ENSSSCG00000010477	ENSSSCT00000011465	0.629279732803501	-0.668226616072	0.0323055916629031	down
PTGS2	MSTRG.23307	ENSSSCT00000086362;ENSSSCT00000033304	0.633226552979286	-0.659206341862761	0.00323823013081982	down
ENSSSCG00000060951	MSTRG.17768	ENSSSCT00000096879	0.633588262298935	-0.658382486237476	0.0188584880156981	down
COL10A1	ENSSSCG00000004436	ENSSSCT00000004901	0.636495295579223	-0.651778243870874	0.0169699950448387	down
MREG	ENSSSCG00000016175	ENSSSCT00000017612;ENSSSCT00000088702	0.637260042330413	-0.65004589159692	0.00616202599265725	down
ENSSSCG00000041504	MSTRG.1235	ENSSSCT00000077778	0.638358280483904	-0.647561726700741	0.0447756526673876	down
CDC7	MSTRG.16117	ENSSSCT00000090968;ENSSSCT00000039605;ENSSSCT00000025161	0.638883375129759	-0.646375496231475	0.0415201703015224	down
PIMREG	MSTRG.5080	ENSSSCT00000019470	0.638886526936478	-0.646368378993988	0.00294796092178943	down
RECQL4	MSTRG.14876	ENSSSCT00000006463;ENSSSCT00000099654;ENSSSCT00000098428;ENSSSCT00000099854;ENSSSCT00000093632;ENSSSCT00000097441	0.639195698102076	-0.645670396176676	0.0238067666662052	down
SIPA1	MSTRG.11626	ENSSSCT00000014192	0.639891518865566	-0.644100749868679	0.00199715793397053	down
SDHAF4	ENSSSCG00000051834	ENSSSCT00000057791	0.641707543900612	-0.640012151270499	0.0137507773232706	down
SURF2	MSTRG.2967	ENSSSCT00000044498	0.643162594897462	-0.636744590306359	0.00393669942564266	down
VEGFC	MSTRG.8836	ENSSSCT00000017171;ENSSSCT00000089240	0.645663662688662	-0.631145258965201	0.00579984164210799	down
ENSSSCG00000025500	ENSSSCG00000025500	ENSSSCT00000023038;ENSSSCT00000075063	0.650700027773148	-0.619935479578977	0.0335962075059359	down
CPNE2	MSTRG.17639	ENSSSCT00000049340	0.652171634418945	-0.616676401076449	0.0060822536776059	down
ESM1	MSTRG.9884	ENSSSCT00000018405;ENSSSCT00000095616	0.652557574630574	-0.615822899764799	0.0164303240195199	down
ENSSSCG00000048649	MSTRG.1603	ENSSSCT00000079246	0.656019482036988	-0.608189435195225	0.0314414508215839	down
MCM6	MSTRG.8674	ENSSSCT00000101062;ENSSSCT00000054881;ENSSSCT00000061051	0.656112210509645	-0.607985524400853	0.0306985772345367	down
TMEM240	MSTRG.18556	ENSSSCT00000060473	0.657714642892995	-0.604466305116852	0.00978953442775175	down
C1orf131	MSTRG.7835	ENSSSCT00000011142	0.658884390293299	-0.601902746774463	0.0276075510972855	down
COL17A1	MSTRG.8435	ENSSSCT00000031881;ENSSSCT00000023894;ENSSSCT00000091928	0.659999050129496	-0.599464146741198	0.0155554096073115	down
RHBDL1	MSTRG.14002	ENSSSCT00000008766	0.660041404181521	-0.599371567789335	0.00749416172519267	down
SFT2D3	MSTRG.9030	ENSSSCT00000017271	0.660402048639227	-0.598583499231787	0.0224394703387053	down
ALG14	MSTRG.16066	ENSSSCT00000092891;ENSSSCT00000064305	0.661227389445168	-0.596781609521632	0.0100721851747467	down
CARNS1	ENSSSCG00000012911	ENSSSCT00000062373;ENSSSCT00000050642	0.661703131853198	-0.595743987014112	0.0102320236236286	down
ENSSSCG00000046543	MSTRG.21731	ENSSSCT00000080401	0.663655746791385	-0.591493017753436	0.00216219173860438	down
GSTO1;ENSSSCG00000010610	MSTRG.8437	ENSSSCT00000011607;ENSSSCT00000081620;ENSSSCT00000100715;ENSSSCT00000011606	0.664665575990995	-0.589299458357675	0.00527610062865634	down
WDR4	MSTRG.7088	ENSSSCT00000023709	0.665182154077234	-0.588178631267651	0.0300069080254786	down
FBXO17	MSTRG.17998	ENSSSCT00000058627;ENSSSCT00000047020	0.665681520232161	-0.587095976262458	0.0184979832663545	down
IMPA2	MSTRG.19113	ENSSSCT00000022557	0.669583521950336	-0.578664070423612	0.0129334087452461	down
PRXL2A	MSTRG.8127	ENSSSCT00000062410;ENSSSCT00000055715;ENSSSCT00000096281	0.6697330799052	-0.578341866516923	0.000108913480586237	down
TCOF1	MSTRG.13270	ENSSSCT00000082901;ENSSSCT00000015798;ENSSSCT00000083743;ENSSSCT00000066641	0.669947742774139	-0.577879527945095	0.00962280825405042	down
SH3PXD2A	MSTRG.8432	ENSSSCT00000064354;ENSSSCT00000059472;ENSSSCT00000083079;ENSSSCT00000047287;ENSSSCT00000063492;ENSSSCT00000060477;ENSSSCT00000086483	0.670664509077065	-0.5763368368533	0.026886923688898	down
BOP1	MSTRG.14892	ENSSSCT00000094555;ENSSSCT00000006500	0.672126385314008	-0.573195554857007	0.00169037231261053	down
CDA	MSTRG.18742	ENSSSCT00000026673	0.672466790398219	-0.572465072587356	0.0455091702612081	down
MYO19	MSTRG.4831	ENSSSCT00000084648;ENSSSCT00000019246;ENSSSCT00000038652	0.672801438158255	-0.571747305433478	0.0434098584867393	down
ETFB	MSTRG.18381	ENSSSCT00000087526;ENSSSCT00000067386;ENSSSCT00000003588	0.673304215169868	-0.570669598147628	0.00676922192536904	down
SGF29	MSTRG.13656	ENSSSCT00000030661;ENSSSCT00000044253	0.673419407625235	-0.57042279534162	0.03406374782208	down
ENSSSCG00000051912	MSTRG.8729	ENSSSCT00000092817	0.673550975553766	-0.570140959302751	0.0172214151226745	down
ENSSSCG00000049725	MSTRG.16198	ENSSSCT00000086372	0.673725256032471	-0.56976771203859	0.0320054486558564	down
NPM3	MSTRG.8381	ENSSSCT00000011560	0.674465405094621	-0.56818364901316	0.0210574616900068	down
NOCT	MSTRG.21748	ENSSSCT00000044741;ENSSSCT00000097347	0.675104935994444	-0.566816327727797	0.00175776698121962	down
CCBE1	MSTRG.1933	ENSSSCT00000005413;ENSSSCT00000067151	0.677035325116409	-0.562696984808358	0.0150357187829576	down
ZNF697	MSTRG.15847	ENSSSCT00000106737	0.678027770336131	-0.560583731104289	0.00617562054714392	down
ENSSSCG00000033089	MSTRG.22180	ENSSSCT00000055407;ENSSSCT00000015968	1.47613807992096	0.561827679325054	0.0286885321220311	up
DNAJB2	MSTRG.9535	ENSSSCT00000017658;ENSSSCT00000104692;ENSSSCT00000048652;ENSSSCT00000103279;ENSSSCT00000041853;ENSSSCT00000047045	1.47682752547125	0.562501347648596	0.0123171550841395	up
THAP2	MSTRG.16748	ENSSSCT00000027083	1.47702571772573	0.5626949462871	0.0113699630165452	up
HSD11B1	MSTRG.23359	ENSSSCT00000017010	1.47786707046413	0.563516509398275	0.00114206812735389	up
BMF	MSTRG.1783	ENSSSCT00000063022;ENSSSCT00000047289	1.47870164315605	0.564330989988784	0.0357611473880296	up
FLT1	MSTRG.3665	ENSSSCT00000081349;ENSSSCT00000010212;ENSSSCT00000091685;ENSSSCT00000093698	1.47958593247131	0.56519348886033	0.0380001533860475	up
CHGB	MSTRG.10314	ENSSSCT00000046816;ENSSSCT00000089516	1.48138104831652	0.56694278566897	0.0295819172022626	up
ST3GAL2;ENSSSCG00000037473	MSTRG.17553	ENSSSCT00000102382;ENSSSCT00000050641	1.48464295199258	0.570116012961834	0.0238880056428688	up
SPOCK2	MSTRG.8043	ENSSSCT00000101065;ENSSSCT00000091923;ENSSSCT00000047219	1.48573870320936	0.571180411481422	0.0000723249434101395	up
C1R	MSTRG.16948	ENSSSCT00000099607	1.48671826618515	0.572131281898131	0.0122175630676209	up
SETX	MSTRG.2949	ENSSSCT00000045724	1.48861400293035	0.57396971211288	0.000161748118802844	up
OPHN1	MSTRG.326	ENSSSCT00000074672;ENSSSCT00000073090;ENSSSCT00000066482;ENSSSCT00000033803	1.49684280411625	0.581922719973586	0.00243275743736531	up
SAT1	MSTRG.128	ENSSSCT00000013315;ENSSSCT00000094826	1.50127629288403	0.586189513062453	0.00277088508884877	up
ITGA9	MSTRG.5469	ENSSSCT00000083439;ENSSSCT00000072364	1.5025109589938	0.587375513684111	0.0146574535768007	up
GH1	MSTRG.4376	ENSSSCT00000087728	1.50318982498833	0.588027206377948	0.0000777622069964425	up
ZNF397	ENSSSCG00000039052	ENSSSCT00000059022;ENSSSCT00000082969	1.50368297440286	0.588500431731074	0.0398978256100666	up
SAMD9	MSTRG.22922	ENSSSCT00000041260;ENSSSCT00000029122	1.50489502290792	0.589662852292365	0.00111836198698263	up
PLPP3	MSTRG.19524	ENSSSCT00000042216;ENSSSCT00000090028;ENSSSCT00000004251;ENSSSCT00000054751	1.50586687974849	0.59059423985364	0.00421859506420363	up
ACKR2	MSTRG.5530	ENSSSCT00000083328;ENSSSCT00000041638;ENSSSCT00000047896	1.50903041766409	0.59362188669353	0.0379484508204188	up
ZMIZ1	MSTRG.8110	ENSSSCT00000011307	1.50909354774582	0.593682240381384	0.00200377350007537	up
ENSSSCG00000012362	ENSSSCG00000012362	ENSSSCT00000013519;ENSSSCT00000033580;ENSSSCT00000049269;ENSSSCT00000098348;ENSSSCT00000033226;ENSSSCT00000071442;ENSSSCT00000045688	1.50913307234729	0.593720025447723	0.0111340147813838	up
WDR5B	MSTRG.6675	ENSSSCT00000099328	1.51279136105632	0.597213029772074	0.00446814820698365	up
KCNJ15	ENSSSCG00000012066	ENSSSCT00000077520	1.514838109602	0.599163621451307	0.0347551054364253	up
ZNFX1	MSTRG.10736	ENSSSCT00000022577;ENSSSCT00000030602	1.51624847068817	0.600506190221828	0.00136478308842394	up
GBP1	MSTRG.16142	ENSSSCT00000061945	1.51698510723441	0.601206922220063	0.0199550492466414	up
NRAP	MSTRG.8471	ENSSSCT00000093350;ENSSSCT00000054329	1.51743112586508	0.601631036001306	0.00296586702784091	up
SULF2	MSTRG.10728	ENSSSCT00000055233;ENSSSCT00000008161;ENSSSCT00000043968	1.51828504890007	0.60244267351249	0.000289784543981223	up
SPARCL1	MSTRG.22041	ENSSSCT00000047296;ENSSSCT00000063769;ENSSSCT00000043019;ENSSSCT00000062820	1.51836998691344	0.602523380507039	0.0349820196412164	up
ENSSSCG00000020837	MSTRG.18058	ENSSSCT00000063375;ENSSSCT00000026508	1.51871145722079	0.602847795594455	0.00426114032448995	up
SP4	ENSSSCG00000015378	ENSSSCT00000057177;ENSSSCT00000016753;ENSSSCT00000053051;ENSSSCT00000060410	1.51906244166927	0.603181173615574	0.0391385435848754	up
C9orf72	ENSSSCG00000011010	ENSSSCT00000012052;ENSSSCT00000047297;ENSSSCT00000052740;ENSSSCT00000051717	1.51924536900045	0.603354894232641	0.00051963787226203	up
APOBEC1	MSTRG.16935	ENSSSCT00000000724	1.51966974937049	0.603757835042398	0.0132935131066081	up
MLLT3	MSTRG.2344	ENSSSCT00000063612;ENSSSCT00000005694	1.52049941704554	0.604545263244295	0.00514189237350742	up
TRIM21	MSTRG.22219	ENSSSCT00000016131;ENSSSCT00000066626	1.52347632231548	0.607367078007017	0.00341039790478921	up
ITPRID1	MSTRG.11276	ENSSSCT00000018150;ENSSSCT00000077655	1.52363730794444	0.607519519429912	0.0435808500415653	up
PPP4R4	MSTRG.21107	ENSSSCT00000064326;ENSSSCT00000065200;ENSSSCT00000040217	1.52369760355126	0.607576610741168	0.0000494680886657111	up
KAZN	ENSSSCG00000037676	ENSSSCT00000049223;ENSSSCT00000091175	1.52491077429644	0.608724830055212	0.0126630297122546	up
ENSSSCG00000028635	MSTRG.13539	ENSSSCT00000055585;ENSSSCT00000061339;ENSSSCT00000103980	1.5250367713069	0.608844028998507	0.0040184299453409	up
DTX3L	MSTRG.6672	ENSSSCT00000027313;ENSSSCT00000012990	1.52796662705365	0.61161303322314	0.00151703681857136	up
VWA5A	MSTRG.22748	ENSSSCT00000074081;ENSSSCT00000058138;ENSSSCT00000058761;ENSSSCT00000053335;ENSSSCT00000051210;ENSSSCT00000026868;ENSSSCT00000016541	1.52846986968288	0.612088113044289	0.00234325186920179	up
ECH1	MSTRG.17990	ENSSSCT00000045996;ENSSSCT00000028591	1.53149218071483	0.614938001038904	0.0372001160910792	up
RORA	MSTRG.1534	ENSSSCT00000005055;ENSSSCT00000083166;ENSSSCT00000092451;ENSSSCT00000057944;ENSSSCT00000080573;ENSSSCT00000104420	1.5328395698354	0.616206709446421	0.0000122694515892571	up
RIBC1	MSTRG.297	ENSSSCT00000069748;ENSSSCT00000079651	1.53342784985989	0.616760287180011	0.0368743462339019	up
CTTNBP2	MSTRG.11174	ENSSSCT00000018099	1.53541716259158	0.618630679463191	0.0293646263057449	up
SORBS2	MSTRG.8911	ENSSSCT00000047343;ENSSSCT00000058939;ENSSSCT00000039561;ENSSSCT00000057601;ENSSSCT00000039296;ENSSSCT00000052251;ENSSSCT00000062197;ENSSSCT00000042801;ENSSSCT00000017201	1.53829115259218	0.621328588246063	0.00273820169121822	up
PML	MSTRG.20579	ENSSSCT00000002141;ENSSSCT00000038698	1.53864617731962	0.621661511774246	0.0000880293200801268	up
MAF	MSTRG.17494	ENSSSCT00000058989	1.53883357165659	0.621837209359946	0.0375592919585418	up
NR4A3	MSTRG.2612	ENSSSCT00000005925;ENSSSCT00000005926	1.54452513086158	0.627163345147758	0.00179177263746334	up
RBMS3	MSTRG.5406	ENSSSCT00000055592;ENSSSCT00000047429;ENSSSCT00000089875;ENSSSCT00000048999;ENSSSCT00000012289;ENSSSCT00000104347	1.54452710612126	0.627165190177957	0.0111842848179913	up
ACER2	ENSSSCG00000034213	ENSSSCT00000060646	1.54628533889113	0.628806567011115	0.0373089616674005	up
TRANK1	MSTRG.5457	ENSSSCT00000100401;ENSSSCT00000068424;ENSSSCT00000012306	1.54633871327894	0.628856364828963	0.00401869418784518	up
ZNF583	MSTRG.18434	ENSSSCT00000044436	1.54952603185815	0.631826992237578	0.000584032214963755	up
INKA1	MSTRG.5662	ENSSSCT00000088399	1.54977430244606	0.63205812746689	0.0373630595793307	up
ZNF362	MSTRG.18984	ENSSSCT00000099357;ENSSSCT00000047669;ENSSSCT00000044781	1.55116494629257	0.633352106454913	0.00023056561175076	up
ENSSSCG00000051352	MSTRG.8024	ENSSSCT00000089672	1.55221358751282	0.634327088739046	0.0104123465658719	up
GBP2	MSTRG.16141	ENSSSCT00000069436;ENSSSCT00000030526;ENSSSCT00000007583	1.55241681167852	0.634515961782701	0.0112799439155001	up
STAT1	MSTRG.9295	ENSSSCT00000054773;ENSSSCT00000059596;ENSSSCT00000017482;ENSSSCT00000046078;ENSSSCT00000037616;ENSSSCT00000053126;ENSSSCT00000064095;ENSSSCT00000035522	1.55262899948368	0.634713139095591	0.000123463128691786	up
PLAG1	MSTRG.15431	ENSSSCT00000006846	1.5533414132448	0.635374958547593	0.0234957945842112	up
SCNN1A	MSTRG.16981	ENSSSCT00000044695;ENSSSCT00000000769	1.5535943113222	0.635609823273012	0.00106733696645326	up
PTPRN	MSTRG.9536	ENSSSCT00000017659	1.55414763222511	0.6361235553303	0.0148991872481259	up
NREP	MSTRG.12940	ENSSSCT00000097604	1.56081655417201	0.642300984504485	0.0185458972938087	up
RAB25	MSTRG.15619	ENSSSCT00000037225	1.56254558469736	0.643898278643536	0.0000304566260442231	up
TXNIP	MSTRG.15803	ENSSSCT00000055984	1.56450863996405	0.645709625851998	0.000320807657649929	up
LETM2	MSTRG.8935	ENSSSCT00000049150	1.56773588864215	0.648682533789832	0.0173604499782816	up
SSBP3	MSTRG.19539	ENSSSCT00000049007;ENSSSCT00000045611;ENSSSCT00000093146	1.56854962887963	0.64943117674659	0.000213875889171308	up
DZIP3	ENSSSCG00000011940	ENSSSCT00000049075	1.57046469112517	0.651191507134252	0.00195155989281011	up
RAPGEFL1	ENSSSCG00000017478	ENSSSCT00000019029;ENSSSCT00000089004	1.57192028730522	0.652528059819623	0.0156139502034031	up
ENSSSCG00000038192	MSTRG.745	ENSSSCT00000035619;ENSSSCT00000105506	1.57226966137196	0.652848676731328	0.0282333475684961	up
GGT7	MSTRG.10552	ENSSSCT00000007970	1.57449486255872	0.654889050091198	0.00388078635300081	up
GDAP1	ENSSSCG00000006173	ENSSSCT00000006767	1.57502178963793	0.65537178771423	0.0168095857391967	up
SERPINB1	MSTRG.19751	ENSSSCT00000094034;ENSSSCT00000001103	1.57732446991051	0.657479466076524	0.00344285163217722	up
TM7SF3	MSTRG.16802	ENSSSCT00000000596	1.57934860807092	0.659329651011228	0.00226616209868152	up
NCF4	MSTRG.16364	ENSSSCT00000105262;ENSSSCT00000087050;ENSSSCT00000083107;ENSSSCT00000081184;ENSSSCT00000089031;ENSSSCT00000075176;ENSSSCT00000036476;ENSSSCT00000075411;ENSSSCT00000071185	1.57979225424458	0.659734853670275	0.0248444632325173	up
ANG;RNASE4	MSTRG.20802	ENSSSCT00000065893;ENSSSCT00000044269;ENSSSCT00000076822;ENSSSCT00000078526	1.5800379239543	0.659959186278452	0.0139668321255842	up
HERC5	MSTRG.22026	ENSSSCT00000043896;ENSSSCT00000073109;ENSSSCT00000030140	1.58028574386148	0.660185446996924	0.0000129705022860949	up
ASS1	ENSSSCG00000005701	ENSSSCT00000081930;ENSSSCT00000006270;ENSSSCT00000091861;ENSSSCT00000061681;ENSSSCT00000043242	1.58045093018704	0.660336243167249	0.00173042339556298	up
ZNF713	ENSSSCG00000029029	ENSSSCT00000027523	1.58148187717448	0.661277023537693	0.0222509218445067	up
MITF	MSTRG.5882	ENSSSCT00000046150;ENSSSCT00000078093;ENSSSCT00000012600;ENSSSCT00000025535;ENSSSCT00000031407	1.58671244404799	0.666040695825711	0.0349538959214149	up
ARRB1	ENSSSCG00000014852	ENSSSCT00000060023;ENSSSCT00000078702;ENSSSCT00000047738;ENSSSCT00000079624;ENSSSCT00000067266;ENSSSCT00000016204;ENSSSCT00000071078	1.59463741981033	0.673228428939321	0.00256149428822737	up
SP140	MSTRG.9599	ENSSSCT00000093844	1.59704554105189	0.675405452957624	0.0000328653329670893	up
CARF	MSTRG.9388	ENSSSCT00000038096;ENSSSCT00000050182	1.60346232757768	0.681190458890057	0.00965829750721119	up
CPNE8	MSTRG.17062	ENSSSCT00000028240;ENSSSCT00000082469	1.61087013880597	0.687840195067388	0.00158044674543502	up
RAMP3	MSTRG.11356	ENSSSCT00000037686;ENSSSCT00000027589	1.61724919880984	0.693541998036694	0.0351399842862525	up
ENSSSCG00000022295;LCN2	MSTRG.2871	ENSSSCT00000026071;ENSSSCT00000065649;ENSSSCT00000006200	1.61737277196846	0.69365222939283	0.00171490282420825	up
PIK3IP1	MSTRG.7650	ENSSSCT00000086905;ENSSSCT00000010983	1.6198668396765	0.695875221977627	0.0118202618957864	up
RAB19	MSTRG.10992	ENSSSCT00000056939;ENSSSCT00000090444	1.6214871628877	0.697317602201631	0.00778193258124868	up
PRLR	MSTRG.9781	ENSSSCT00000068965;ENSSSCT00000018325;ENSSSCT00000088743	1.62478414533922	0.700248066982008	0.00536549372526801	up
RORC	MSTRG.15708	ENSSSCT00000046546;ENSSSCT00000045616	1.62692404689513	0.70214690022648	0.00242501959476158	up
OSCP1	MSTRG.19042	ENSSSCT00000052681;ENSSSCT00000041652	1.62923471809075	0.704194462814927	0.037518085098389	up
SIKE1	MSTRG.15894	ENSSSCT00000045016;ENSSSCT00000007396	1.63087801599321	0.70564887751083	0.0184072441869524	up
EFEMP1	MSTRG.14436	ENSSSCT00000061870;ENSSSCT00000039493;ENSSSCT00000080017	1.63268743395264	0.707248623938151	0.00377882622784537	up
ADAT1	MSTRG.17521	ENSSSCT00000003000;ENSSSCT00000062617	1.63375932921484	0.708195474229462	0.00791522136276215	up
CSAD	MSTRG.16484	ENSSSCT00000045149;ENSSSCT00000058957;ENSSSCT00000040873;ENSSSCT00000040597;ENSSSCT00000000278	1.63635949645349	0.710489732861159	0.0137879766323887	up
CNTN1	MSTRG.17069	ENSSSCT00000048567;ENSSSCT00000000855;ENSSSCT00000034945;ENSSSCT00000055190	1.65122435115516	0.723536151934697	0.0124161229790663	up
ZNF280B	MSTRG.7675	ENSSSCT00000056771	1.65522542552968	0.727027711381042	0.0460166197824469	up
EPSTI1	MSTRG.3913	ENSSSCT00000065032	1.65974499383965	0.730961600377262	0.0184354178209769	up
ENSSSCG00000048546	MSTRG.12072	ENSSSCT00000083616	1.66216023950863	0.733059470917449	0.0432043226593359	up
KBTBD3	MSTRG.22555	ENSSSCT00000016363	1.66223308072304	0.733122693074811	0.0102692014513672	up
GPR137C	MSTRG.2120	ENSSSCT00000005552	1.66232097372089	0.73319897566194	0.0100346946026271	up
KLF8	ENSSSCG00000012352	ENSSSCT00000013507;ENSSSCT00000073785;ENSSSCT00000013509	1.66606202148469	0.736442108040133	0.0228341425360009	up
SLC44A4	MSTRG.20056	ENSSSCT00000033364;ENSSSCT00000001556;ENSSSCT00000074126;ENSSSCT00000074024	1.66695925413414	0.737218840630845	0.000195247587510358	up
ADGRB3	ENSSSCG00000004270	ENSSSCT00000066143	1.66750341991304	0.73768972026235	0.0451310893715043	up
C3orf84	MSTRG.5640	ENSSSCT00000102286	1.67628700044726	0.745269176885985	0.00666415316726456	up
NDUFA1	MSTRG.550	ENSSSCT00000092974	1.68371693159121	0.751649611256781	0.021115696141772	up
PTGER4	MSTRG.9811	ENSSSCT00000030022	1.68513635108727	0.752865330326296	0.00870038380753821	up
ENSSSCG00000000207	MSTRG.16443	ENSSSCT00000000220	1.68738402046747	0.754788344328429	0.0239040626864314	up
L3MBTL1	ENSSSCG00000055642	ENSSSCT00000008061	1.69135995504343	0.758183726627209	0.0311406295394922	up
ENSSSCG00000038825	MSTRG.18311	ENSSSCT00000074354;ENSSSCT00000070484	1.69533901085167	0.761573792754264	0.0333695375686442	up
ENSSSCG00000041961	MSTRG.3817	ENSSSCT00000076901	1.69909813685153	0.764769182398649	0.0302000021367391	up
BCL2L14	ENSSSCG00000000623	ENSSSCT00000000669	1.70152115822589	0.766825091166436	0.0339337374984636	up
IFIH1	MSTRG.9100	ENSSSCT00000061806;ENSSSCT00000017310	1.70806509443831	0.772362957179616	0.0000400457725167594	up
ENSSSCG00000009240	MSTRG.22086	ENSSSCT00000065415;ENSSSCT00000010120	1.70975370016492	0.773788511576977	0.00619007432371111	up
ZNF565	MSTRG.17931	ENSSSCT00000048166	1.71134643469874	0.775131839915132	0.0226450868499278	up
CD200	ENSSSCG00000027820	ENSSSCT00000095899;ENSSSCT00000043183;ENSSSCT00000036801;ENSSSCT00000106264;ENSSSCT00000093067;ENSSSCT00000067404;ENSSSCT00000101712;ENSSSCT00000024809	1.71624962241646	0.779259402972254	0.0318941110349247	up
SLC46A3	MSTRG.3672	ENSSSCT00000041977	1.71852187510794	0.781168215928358	0.0248855656171985	up
RHOV	MSTRG.1761	ENSSSCT00000005257	1.72060046890825	0.782912136052685	0.027861335193451	up
ENSSSCG00000028345	ENSSSCG00000028345	ENSSSCT00000079563;ENSSSCT00000025281	1.72429669567678	0.786008036928979	0.000576759128924632	up
LGI4	ENSSSCG00000025126	ENSSSCT00000029901	1.72548896391917	0.787005246448018	0.0310817406962019	up
ENSSSCG00000044473	MSTRG.16723	ENSSSCT00000085346	1.73163602418005	0.792135719156385	0.00226898299180316	up
MMP24	MSTRG.10562	ENSSSCT00000058478	1.73220925440325	0.792613221089252	0.0240238619439422	up
GNAT1	MSTRG.5673	ENSSSCT00000056589;ENSSSCT00000031793	1.7349965566256	0.794932799550451	0.0381772452188793	up
ITIH5	ENSSSCG00000011129	ENSSSCT00000012181;ENSSSCT00000080781	1.7358862555703	0.795672417885599	0.001464884134492	up
ANGPTL2	MSTRG.2847	ENSSSCT00000006167	1.73649230014397	0.796176013617366	0.000310529648203531	up
ZNF502	ENSSSCG00000011306	ENSSSCT00000050152	1.73997883264224	0.799069755368364	0.0141673874078539	up
ANKRD37	MSTRG.8906	ENSSSCT00000017202	1.74537091109187	0.803533658056813	0.0153482496331204	up
IRS4	ENSSSCG00000031027	ENSSSCT00000034839	1.749129786336	0.80663734195049	0.00087201522136943	up
ENSSSCG00000058709	MSTRG.16140	ENSSSCT00000034721	1.75181390803104	0.808849528238169	0.00667776019787215	up
IFIT3	MSTRG.8246	ENSSSCT00000011438;ENSSSCT00000035268	1.75328652344407	0.810061781707107	0.00201336421979439	up
GNAT2	MSTRG.15969	ENSSSCT00000007474;ENSSSCT00000106230	1.76449960883889	0.819259110295449	0.0472499346285528	up
PARP14	MSTRG.6671	ENSSSCT00000012988	1.76921909029951	0.823112714459671	0.000013087047968637	up
TRIM34	MSTRG.22212	ENSSSCT00000101825;ENSSSCT00000032023;ENSSSCT00000098553;ENSSSCT00000094875;ENSSSCT00000104181;ENSSSCT00000105151	1.77003107568674	0.823774689317086	0.0000300029149440907	up
PARP9	MSTRG.6673	ENSSSCT00000063260	1.78023609103907	0.83206858095851	0.000240934033960723	up
NALCN	ENSSSCG00000038949	ENSSSCT00000048253	1.78118474227424	0.832837158741889	0.0469345863407021	up
TCIM	MSTRG.10265	ENSSSCT00000043486	1.78295843877324	0.834273073756754	0.00115972033002688	up
DIO2	ENSSSCG00000040638	ENSSSCT00000065367	1.78602610115292	0.836753164293805	0.00519324314301167	up
ENPP3	MSTRG.1055	ENSSSCT00000033751	1.78820860168469	0.838515042484272	0.00529521589958526	up
ENSSSCG00000026045	ENSSSCG00000026045	ENSSSCT00000030766	1.79090204043465	0.840686426299743	0.0114920097615113	up
DDX58	MSTRG.3295	ENSSSCT00000058360;ENSSSCT00000026775	1.80046636017583	0.848370644537416	1.87109342353525E-06	up
TNFSF13	MSTRG.5160	ENSSSCT00000050970;ENSSSCT00000048271;ENSSSCT00000083123	1.81139624329217	0.857102170640847	0.000218067166309513	up
KCP	ENSSSCG00000016574	ENSSSCT00000018044;ENSSSCT00000018046	1.8138374427819	0.859045166450212	0.0310072672127555	up
ENSSSCG00000004179	MSTRG.1042	ENSSSCT00000004618	1.81718994578376	0.861709228332499	0.0425415116209739	up
PIK3R6	ENSSSCG00000017990	ENSSSCT00000089805;ENSSSCT00000019577	1.81913190694584	0.863250157941016	0.00908841069455999	up
RGS4	MSTRG.15522	ENSSSCT00000087560;ENSSSCT00000006943	1.82107578426591	0.86479096147434	0.0172477394562997	up
LCA5L	MSTRG.7065	ENSSSCT00000030548;ENSSSCT00000095641	1.82708134696909	0.8695408683695	0.0484858721882239	up
ENSSSCG00000000148	MSTRG.16378	ENSSSCT00000050902;ENSSSCT00000054045	1.83387714059286	0.874896989753796	0.0151972754643887	up
WDR27	MSTRG.788	ENSSSCT00000086163	1.84828233211679	0.886185150711453	0.0227064829187642	up
RNASEL	MSTRG.23263	ENSSSCT00000035305;ENSSSCT00000094073	1.84921602894932	0.886913772978224	0.000481633446861185	up
TGFBI	MSTRG.13102	ENSSSCT00000088817;ENSSSCT00000015641	1.86159975051762	0.896542922513067	0.00862894208297917	up
SLC9A9	MSTRG.6209	ENSSSCT00000041604	1.86218076348593	0.896993123340815	0.0417532966086402	up
GCGR	MSTRG.4161	ENSSSCT00000053975;ENSSSCT00000092334	1.86385851947539	0.89829235301908	0.00398221003597572	up
ENSSSCG00000014015	MSTRG.12619	ENSSSCT00000015309	1.86667975087744	0.900474438838288	0.017264994296241	up
MDP1	MSTRG.20690	ENSSSCT00000046071	1.87021570603724	0.903204676574477	0.010094587208392	up
ENSSSCG00000032436;ENSSSCG00000032591	MSTRG.11451	ENSSSCT00000082936;ENSSSCT00000015914;ENSSSCT00000026880;ENSSSCT00000038403;ENSSSCT00000053113	1.87394711266544	0.906080237216965	0.0000875402651911064	up
ATCAY	MSTRG.12500	ENSSSCT00000025899	1.88044627456598	0.91107508833809	0.037474168553863	up
ENSSSCG00000017754	MSTRG.4921	ENSSSCT00000051777;ENSSSCT00000074851;ENSSSCT00000048712;ENSSSCT00000078411;ENSSSCT00000056748;ENSSSCT00000043321;ENSSSCT00000019323	1.88493747006666	0.914516665074289	0.0000743509856170392	up
AQP3	ENSSSCG00000040513	ENSSSCT00000037547	1.89344574677992	0.92101408403041	0.000422344303678192	up
ENSSSCG00000003248	ENSSSCG00000003248	ENSSSCT00000055598	1.89358593865393	0.921120898093931	0.00258244874485129	up
UBE2L6	MSTRG.11782	ENSSSCT00000076208;ENSSSCT00000030523;ENSSSCT00000076595	1.89376962075492	0.921260835975256	1.12514215336551E-09	up
KLHL40	MSTRG.5526	ENSSSCT00000012356	1.89455467396851	0.921858774433621	0.00171871915586041	up
IFIT2	MSTRG.8241	ENSSSCT00000035898	1.89995364650185	0.925964221304816	0.0000639714736646544	up
RUNDC3A	MSTRG.4483	ENSSSCT00000018898;ENSSSCT00000091611;ENSSSCT00000065904	1.90047938557482	0.926363376428362	0.00396058500941046	up
ENSSSCG00000016263	MSTRG.9600	ENSSSCT00000091198;ENSSSCT00000039187;ENSSSCT00000063156;ENSSSCT00000059130;ENSSSCT00000050529;ENSSSCT00000095635;ENSSSCT00000058776;ENSSSCT00000052923;ENSSSCT00000050366	1.90151069861147	0.927146056134053	0.0000345609237365156	up
UNC79	ENSSSCG00000038851	ENSSSCT00000082271;ENSSSCT00000065663	1.9078671118263	0.931960687178934	0.0322252255127364	up
ENSSSCG00000040187	ENSSSCG00000040187	ENSSSCT00000051100	1.91299692821176	0.935834557083281	0.00136974751089798	up
CPLX2	MSTRG.12684	ENSSSCT00000044297;ENSSSCT00000083538	1.92051074543656	0.941490035904735	0.0459763835306837	up
CDHR5	MSTRG.11466	ENSSSCT00000057986;ENSSSCT00000095748	1.9446552900887	0.959514445518045	0.0393639808626241	up
FSTL4	MSTRG.13063	ENSSSCT00000015616	1.94503983735004	0.959799704084873	0.000122035803977939	up
MRPL34	ENSSSCG00000039295	ENSSSCT00000042606	1.94521931508681	0.959932822024231	0.0303479079027873	up
RNF128	MSTRG.475	ENSSSCT00000032289;ENSSSCT00000013723	1.94656725784752	0.960932193586672	0.0000350622704023461	up
CYP4B1	MSTRG.19620	ENSSSCT00000066121;ENSSSCT00000004308	1.946805460118	0.961108725996834	0.000452333443719893	up
ERAP2	ENSSSCG00000027860	ENSSSCT00000097550;ENSSSCT00000022458;ENSSSCT00000084013;ENSSSCT00000015484	1.95187534443687	0.96486091883045	0.000938220987560025	up
CHI3L1	MSTRG.23179	ENSSSCT00000092050;ENSSSCT00000016859;ENSSSCT00000048761	1.95470107198079	0.966947996307473	0.0094078655853534	up
ENSSSCG00000014670	MSTRG.22211	ENSSSCT00000016021	1.96220977774547	0.97247928678384	7.58291517163915E-07	up
ENSSSCG00000046234	ENSSSCG00000046234	ENSSSCT00000089765	1.96723779575325	0.976171358235918	0.0171559304503098	up
BATF2	ENSSSCG00000023178	ENSSSCT00000025376	1.97675740380551	0.983135828172767	0.00190565119773147	up
ISG15	MSTRG.18526	ENSSSCT00000046783	1.97793199704504	0.983992825888545	0.00231373570537549	up
PARP12	MSTRG.10997	ENSSSCT00000017966	1.97910063117209	0.98484497085025	6.2827732658589E-07	up
LRRC19	ENSSSCG00000005125	ENSSSCT00000005650;ENSSSCT00000071440	1.98971288347622	0.992560264201203	0.0483657708216831	up
USP18;ENSSSCG00000050087	MSTRG.17061	ENSSSCT00000065704;ENSSSCT00000073652	1.99703209677173	0.997857520303808	0.0000718332417748667	up
IRF9	MSTRG.20695	ENSSSCT00000088900;ENSSSCT00000078182	2.00780029556832	1.00561577978609	1.69921833891376E-08	up
SIDT1	ENSSSCG00000024429	ENSSSCT00000039531	2.01160695089938	1.00834844362118	0.000505732170690925	up
ZBTB16	ENSSSCG00000030095	ENSSSCT00000064858;ENSSSCT00000031984	2.0116808889504	1.00840146993388	0.00108086787997986	up
EIF2AK2	MSTRG.14607	ENSSSCT00000034217;ENSSSCT00000101256;ENSSSCT00000103378	2.02294049280488	1.01645388193377	2.6828289101515E-10	up
ENSSSCG00000030801	ENSSSCG00000030801	ENSSSCT00000075168	2.02821019324671	1.02020717356451	0.000408693677611373	up
ACRBP	MSTRG.16971	ENSSSCT00000092092	2.03494091448448	1.02498690573588	0.00429107209132299	up
LSP1	ENSSSCG00000031487	ENSSSCT00000052917;ENSSSCT00000066164;ENSSSCT00000059336	2.03560539123807	1.02545791736611	0.0449438638972484	up
RPS6KL1	MSTRG.21016	ENSSSCT00000002640	2.03662470345807	1.02618015392025	0.000929551564776173	up
PDCD1LG2	MSTRG.2414	ENSSSCT00000054646;ENSSSCT00000080590	2.04423657380422	1.03156216501542	0.0375215996427185	up
SKA2	MSTRG.4791	ENSSSCT00000059661;ENSSSCT00000019213	2.06685554404091	1.04743755993967	0.0205299703375483	up
NAP1L3	ENSSSCG00000012504	ENSSSCT00000013672	2.07690839185112	1.05443758328089	0.0445579991264869	up
CYSLTR1	ENSSSCG00000039203	ENSSSCT00000063423;ENSSSCT00000077185	2.07825839350205	1.05537503819239	0.03018015721324	up
COL5A2	MSTRG.9266	ENSSSCT00000017460;ENSSSCT00000043552	2.09310311455515	1.06564338621999	0.0081638959212206	up
PGR	ENSSSCG00000014977	ENSSSCT00000016339	2.1155513769734	1.08103372251993	0.00355841187512365	up
PIGR	MSTRG.22860	ENSSSCT00000056679;ENSSSCT00000091173	2.12435457712149	1.08702458721606	0.0339326919717133	up
PDGFRB	MSTRG.13266	ENSSSCT00000086380;ENSSSCT00000095464;ENSSSCT00000104096;ENSSSCT00000015789	2.12643661574986	1.08843785213922	0.00526072257589133	up
SVIP	MSTRG.11960	ENSSSCT00000105320	2.13059383421571	1.09125559114373	0.0165553784133713	up
RSAD2	MSTRG.14843	ENSSSCT00000088141;ENSSSCT00000009461;ENSSSCT00000072357	2.13415321353851	1.09366375276854	0.00122907674489554	up
PRSS27	MSTRG.13902	ENSSSCT00000008835	2.13867118949416	1.09671469206321	0.00961255930747631	up
SLC7A14	MSTRG.6378	ENSSSCT00000012859	2.14419125753795	1.10043359702476	0.00967568355496086	up
SOGA3	ENSSSCG00000038602	ENSSSCT00000100596;ENSSSCT00000004658	2.16247281781592	1.11268199825288	0.00654217800674199	up
PABIR1	MSTRG.2468	ENSSSCT00000095519	2.1650080131995	1.11437236471264	0.0234828853172365	up
ADGRG5	MSTRG.17651	ENSSSCT00000057757	2.16748645509221	1.11602297788432	0.0201157075901368	up
ENSSSCG00000037735	MSTRG.7373	ENSSSCT00000065403	2.16885064894114	1.11693070978725	0.0309806588329884	up
ENSSSCG00000044432;FGF12	MSTRG.6567	ENSSSCT00000079293;ENSSSCT00000090805;ENSSSCT00000071230;ENSSSCT00000052052	2.17167320607373	1.11880702236509	0.0312197851906563	up
ACAP1	ENSSSCG00000017943	ENSSSCT00000019527;ENSSSCT00000029870	2.17767860064931	1.12279104520973	0.0102850282332448	up
ENSSSCG00000058619	ENSSSCG00000058619	ENSSSCT00000051061	2.20094831572328	1.13812526720803	0.0235213248547249	up
FBP1	ENSSSCG00000031174	ENSSSCT00000065852;ENSSSCT00000051595;ENSSSCT00000061549	2.21838929869021	1.14951256207612	0.022031463926088	up
VTCN1;ENSSSCG00000044178	MSTRG.15861	ENSSSCT00000073364;ENSSSCT00000069141;ENSSSCT00000076301;ENSSSCT00000007374	2.22825596572126	1.15591496843457	0.0090749167355138	up
SCNN1G	ENSSSCG00000007836	ENSSSCT00000008586	2.23931803379838	1.16305943806116	0.00108408508240173	up
TRIM54	MSTRG.14699	ENSSSCT00000040899;ENSSSCT00000056208	2.24423428673641	1.16622329389197	0.049209393568545	up
IRAG1	MSTRG.12048	ENSSSCT00000068545;ENSSSCT00000029147;ENSSSCT00000065562;ENSSSCT00000082657;ENSSSCT00000071076	2.26015121483325	1.17641929900861	0.0331884720220791	up
ENSSSCG00000048217	ENSSSCG00000048217	ENSSSCT00000100196;ENSSSCT00000080681	2.2608130135968	1.17684167518892	0.0249758104610699	up
ARL13A	MSTRG.449	ENSSSCT00000013655	2.29604508780586	1.19915097272581	0.0248780205801934	up
ENSSSCG00000032606	ENSSSCG00000032606	ENSSSCT00000062339	2.31465660279682	1.21079817439706	0.0472168698999937	up
ENSSSCG00000051533	ENSSSCG00000051533	ENSSSCT00000090521	2.32381817560132	1.21649719119495	0.0368075100411131	up
BST2	MSTRG.12183	ENSSSCT00000037675	2.32687412345763	1.21839316760816	0.00168923611225692	up
HSH2D	MSTRG.12212	ENSSSCT00000015132	2.33336843088691	1.22241412191602	0.00122896581982552	up
TRIM67	ENSSSCG00000010177	ENSSSCT00000011143	2.37644857894639	1.24880718527095	0.0435257801501709	up
XAF1	MSTRG.5072	ENSSSCT00000048100;ENSSSCT00000093443	2.38350327551321	1.25308360802282	7.29066237076522E-07	up
ENSSSCG00000054586	MSTRG.591	ENSSSCT00000092303	2.39260781764033	1.258583938074	0.00382002034140275	up
PEX5L	ENSSSCG00000011766	ENSSSCT00000040664;ENSSSCT00000090174;ENSSSCT00000089578	2.39782629438906	1.26172714945251	0.00195848390271708	up
ENSSSCG00000023395	MSTRG.5578	ENSSSCT00000024900	2.40257343420517	1.26458052737553	0.0213568299853481	up
VIPR1	MSTRG.5517	ENSSSCT00000012349;ENSSSCT00000050683;ENSSSCT00000064983;ENSSSCT00000038088	2.42489654567302	1.27792319833966	0.00210116361740276	up
ENSSSCG00000044384	ENSSSCG00000044384	ENSSSCT00000073741;ENSSSCT00000081420	2.42757934379517	1.27951844993041	0.0488202106229491	up
FOXS1	ENSSSCG00000033613	ENSSSCT00000062709;ENSSSCT00000075687	2.46023865710338	1.29879827195435	0.0000884396245565404	up
ENSSSCG00000059603	MSTRG.7261	ENSSSCT00000100379	2.48764741453098	1.31478202029399	0.0377835995844324	up
SYN3	MSTRG.16386	ENSSSCT00000000165;ENSSSCT00000051918	2.50556257061398	1.32513456617992	0.0283829630969888	up
PDGFRA	MSTRG.21417	ENSSSCT00000009678;ENSSSCT00000070513	2.5068833673608	1.32589487640943	0.0480001663671873	up
MX1	MSTRG.7073	ENSSSCT00000089370;ENSSSCT00000034038	2.52845507329214	1.33825614424947	5.39366486125335E-16	up
AGR2	MSTRG.22985	ENSSSCT00000026717;ENSSSCT00000101222;ENSSSCT00000088694	2.5329850744399	1.34083857602594	0.000769563839402242	up
CACNA1F	ENSSSCG00000012298	ENSSSCT00000013447	2.58610125090988	1.37077876057972	0.00380665647531585	up
CMPK2	MSTRG.14844	ENSSSCT00000088701	2.60563350768413	1.38163417760163	1.56775932063498E-08	up
PDE1C	ENSSSCG00000016668	ENSSSCT00000081921;ENSSSCT00000076053;ENSSSCT00000039072;ENSSSCT00000018148;ENSSSCT00000054189;ENSSSCT00000018147	2.63276013775732	1.3965760881021	0.0164988716480764	up
IFI6	MSTRG.18871	ENSSSCT00000060129	2.64931384790419	1.40561876103274	3.84655436101167E-07	up
IFI44L	MSTRG.19358	ENSSSCT00000102395;ENSSSCT00000052617;ENSSSCT00000065726;ENSSSCT00000043655;ENSSSCT00000058575	2.65383493266558	1.40807863851866	4.53178639091948E-09	up
ENSSSCG00000046114	MSTRG.11881	ENSSSCT00000072084	2.69730995909726	1.43152131718274	0.00058930634502005	up
ENSSSCG00000061023	MSTRG.6546	ENSSSCT00000098354	2.72518452095235	1.44635391739426	1.31253425481807E-06	up
TSHZ3	MSTRG.17841	ENSSSCT00000028743	2.82773987607185	1.49964941266442	0.00140277962304464	up
IL5	MSTRG.13045	ENSSSCT00000015601	2.83610155707581	1.50390919451902	0.0314385694273792	up
CDHR4	MSTRG.5661	ENSSSCT00000012469	2.85796587753748	1.51498869159071	0.0013255897553367	up
ATP1B2	MSTRG.5164	ENSSSCT00000019535	2.87854061484116	1.52533756814	0.00242489359976562	up
FAM3B	MSTRG.7071	ENSSSCT00000054565	2.89374744362931	1.53293901387959	0.000324335195141959	up
HERC6	MSTRG.22027	ENSSSCT00000054937	2.89444216379298	1.5332853291898	7.07925381296519E-13	up
ASB9	MSTRG.73	ENSSSCT00000035090;ENSSSCT00000013271;ENSSSCT00000036502	2.92023639673569	1.54608516177438	4.17827944258066E-06	up
RD3	ENSSSCG00000035369	ENSSSCT00000063257	2.92956008030521	1.55068403747601	0.00289637131270516	up
ALPL	ENSSSCG00000032607	ENSSSCT00000055918;ENSSSCT00000092095;ENSSSCT00000059407	2.93474713466587	1.55323620238831	0.0286161555996915	up
ISG12(A)	MSTRG.21105	ENSSSCT00000002743;ENSSSCT00000089373	2.98205058140228	1.5763047287546	4.90221138133573E-13	up
OAS2;OAS1	MSTRG.7507	ENSSSCT00000063498;ENSSSCT00000010831;ENSSSCT00000090737;ENSSSCT00000045243;ENSSSCT00000069380;ENSSSCT00000070780	2.99938523732978	1.5846668320739	3.11180911283577E-08	up
SLC35F3	ENSSSCG00000010162	ENSSSCT00000011127;ENSSSCT00000067474	3.05020470044625	1.60890606576042	0.00817888523398924	up
ENSSSCG00000050902	MSTRG.2527	ENSSSCT00000068223	3.05556779409203	1.61144049055379	0.0185444878599238	up
NDUFB4	MSTRG.6697	ENSSSCT00000049423;ENSSSCT00000068054	3.0571165820489	1.612171569934	0.00848862120052385	up
INSC	ENSSSCG00000013385	ENSSSCT00000085528;ENSSSCT00000014620	3.06752787975246	1.61707645612871	0.0327762773058933	up
OSBP2	ENSSSCG00000010015	ENSSSCT00000067410;ENSSSCT00000081623	3.08140978690294	1.62359055456818	0.0446597712607146	up
ARID3C	MSTRG.3256	ENSSSCT00000012008	3.12499846024168	1.64385547892601	0.0445153557026227	up
MX2	MSTRG.7072	ENSSSCT00000055212;ENSSSCT00000013209;ENSSSCT00000105470;ENSSSCT00000060954	3.12849655417123	1.64546951500646	3.55384396085135E-13	up
HRC	MSTRG.18235	ENSSSCT00000084940;ENSSSCT00000003506	3.14041824510806	1.65095671197062	0.0243821149039724	up
ENSSSCG00000055618	ENSSSCG00000055618	ENSSSCT00000092946	3.16722292438125	1.66321841475504	0.0231400133960474	up
ENSSSCG00000036272	ENSSSCG00000036272	ENSSSCT00000040303	3.17916452838477	1.66864768088062	0.0248613479192431	up
ELMOD1	ENSSSCG00000015002	ENSSSCT00000040363;ENSSSCT00000064257;ENSSSCT00000037302;ENSSSCT00000016366	3.21968311307138	1.68691870271955	0.0203525695569308	up
DDX60	MSTRG.7284	ENSSSCT00000047342;ENSSSCT00000039842;ENSSSCT00000071910;ENSSSCT00000061116;ENSSSCT00000069544;ENSSSCT00000049404;ENSSSCT00000065233;ENSSSCT00000082672	3.24422541908068	1.69787406606912	2.72203149616697E-10	up
FBXO39	MSTRG.5071	ENSSSCT00000019463;ENSSSCT00000019464	3.3065426814067	1.72532352424384	0.000505275482645218	up
COL1A2	MSTRG.22938	ENSSSCT00000016699;ENSSSCT00000093157	3.32386412022822	1.73286140585081	0.0390604423576466	up
ENSSSCG00000056727	MSTRG.17937	ENSSSCT00000092391	3.33777281139784	1.7388857596663	0.0294000623765479	up
AMER2	MSTRG.3630	ENSSSCT00000024121	3.34465070215089	1.74185555119926	0.0416080111513538	up
ENSSSCG00000056885	MSTRG.8795	ENSSSCT00000096565	3.37742996853135	1.75592585538368	0.0133251414355208	up
CPED1	MSTRG.11166	ENSSSCT00000042619	3.39373243379027	1.76287282544024	0.037003421039063	up
FAXDC2	MSTRG.10163	ENSSSCT00000043025;ENSSSCT00000071227	3.43036236818526	1.7783609843195	0.000131291178994105	up
ENSSSCG00000032690	ENSSSCG00000032690	ENSSSCT00000054185	3.46095404901413	1.79116978701058	0.01590568424534	up
FOXP3	ENSSSCG00000012300	ENSSSCT00000036624;ENSSSCT00000013449;ENSSSCT00000045253	3.468273193609	1.79421754317959	0.0303946181341709	up
IFIT1	MSTRG.8248	ENSSSCT00000011439;ENSSSCT00000034495	3.50393262234206	1.80897503340154	8.21201315720056E-11	up
ENSSSCG00000017608	ENSSSCG00000017608	ENSSSCT00000019169;ENSSSCT00000066637	3.56965647880511	1.83578524507508	2.11782999209489E-11	up
LECT2	MSTRG.13101	ENSSSCT00000106044;ENSSSCT00000070072;ENSSSCT00000015639	3.58252056831328	1.84097498745138	0.0288277934959574	up
CATSPER4	MSTRG.18838	ENSSSCT00000101585;ENSSSCT00000024815	3.69216323897623	1.88446633923919	0.0122571794973038	up
ENSSSCG00000057074	ENSSSCG00000057074	ENSSSCT00000091682	3.69809802117354	1.88678346508467	0.00481698081789169	up
ENSSSCG00000059909	MSTRG.8036	ENSSSCT00000011250	3.79470502948901	1.92398774623823	0.00124533196290858	up
ENSSSCG00000041534	ENSSSCG00000041534	ENSSSCT00000073006	3.88048228961002	1.95623597034744	0.00508498538413206	up
IFI44	MSTRG.19357	ENSSSCT00000048806;ENSSSCT00000004165	3.98561520217925	1.99480242951826	8.87456289771496E-15	up
ENSSSCG00000058667	MSTRG.9677	ENSSSCT00000099470	4.04754938301391	2.01704868255246	0.0468615851590888	up
PTAFR	ENSSSCG00000031788	ENSSSCT00000078375;ENSSSCT00000059648	4.08123881068558	2.02900713130457	0.0415229233780352	up
DHX58	MSTRG.4555	ENSSSCT00000018960;ENSSSCT00000035155	4.14458389356751	2.05122726581736	2.18447918500082E-15	up
IL29	MSTRG.10747	ENSSSCT00000055996	4.18074971717298	2.06376167825377	0.0336640284752903	up
ENSSSCG00000050048	ENSSSCG00000050048	ENSSSCT00000074684	4.19216974717512	2.06769713492155	0.0429595038632604	up
SULT4A1	ENSSSCG00000000026	ENSSSCT00000000027	4.48550209651055	2.16526948605915	0.0445868517925622	up
TBXAS1	MSTRG.10998	ENSSSCT00000076356;ENSSSCT00000017968	4.69456628708559	2.23099187899223	0.0205366047378521	up
ENSSSCG00000054388	MSTRG.8680	ENSSSCT00000092488	4.95611986222446	2.30921107903335	0.018261381297094	up
HOXA13	ENSSSCG00000062559	ENSSSCT00000105381	5.03849745053813	2.33299356629517	0.026068131437381	up
ENSSSCG00000016433	MSTRG.10908	ENSSSCT00000017894	5.1672304387546	2.3693912238896	0.0212575956503882	up
SIGLEC15	ENSSSCG00000004493	ENSSSCT00000073855	5.18851498409509	2.37532168084781	0.00862262126637026	up
GPR12	ENSSSCG00000009301	ENSSSCT00000010189	5.20258143322476	2.37922764187124	0.0122458523359389	up
NALF1	MSTRG.4070	ENSSSCT00000040694	5.20751561555511	2.38059526042053	0.0305410290776926	up
SRGN	MSTRG.8001	ENSSSCT00000025862	5.78481544253296	2.53227093264482	0.000646364891075826	up
PDZD3	MSTRG.22718	ENSSSCT00000023671	6.12433674306657	2.61455361075993	0.0136366004204293	up
DUOXA1	ENSSSCG00000004677	ENSSSCT00000005163	6.23458611007747	2.64029378832144	0.0383816973178144	up
CTNNA3	ENSSSCG00000036480	ENSSSCT00000065127	6.39335802571892	2.67657388650037	0.0299667625827073	up
KRT20	ENSSSCG00000017459	ENSSSCT00000090540;ENSSSCT00000019007	6.55240617084963	2.71202478959618	0.0496141852177849	up
ACE2	MSTRG.81	ENSSSCT00000034032;ENSSSCT00000103737	6.62159774569421	2.72717937136328	0.0347770762703707	up
TOMT	MSTRG.22232	ENSSSCT00000016156	6.75328501327256	2.75558944579369	0.0119797084781259	up
ARX	MSTRG.137	ENSSSCT00000036584	7.02497747932192	2.81249360034813	0.00948509627620134	up
HCRTR1	MSTRG.18941	ENSSSCT00000045940;ENSSSCT00000003996	7.32148066186687	2.87213544188585	0.025883912638282	up
ANGPT1	MSTRG.15115	ENSSSCT00000006624;ENSSSCT00000075145;ENSSSCT00000067730	7.8603399503176	2.97459170867111	0.0104041135674526	up
GCM1	ENSSSCG00000032538	ENSSSCT00000042648	7.99269404513228	2.99868186491155	0.0168467505986101	up
ENSSSCG00000045790	MSTRG.9683	ENSSSCT00000071902	8.28818644475775	3.05105645716322	0.0311182119685517	up
LINGO2	ENSSSCG00000062233	ENSSSCT00000097020	8.52736792829031	3.0921005055788	0.0467523186272264	up
A2ML1	MSTRG.16932	ENSSSCT00000000720;ENSSSCT00000061700	8.81845579612372	3.14052604690298	0.00937924518567839	up
SHC4	ENSSSCG00000056133	ENSSSCT00000052554;ENSSSCT00000062297	9.00839583130418	3.17127022121399	0.00350314223193394	up
FAM163B	ENSSSCG00000026442	ENSSSCT00000028176	9.62696423733406	3.26708093096447	0.0158775258139923	up
CBLN4	ENSSSCG00000007490	ENSSSCT00000008199	11.0225067316974	3.46238045292821	0.0315394989414153	up
ENSSSCG00000006719	MSTRG.15848	ENSSSCT00000007360	11.5537399581239	3.53028802407505	0.00105097984827241	up
TRIM42	MSTRG.6160	ENSSSCT00000012773	14.0398439104539	3.81145499129437	0.0455484799448508	up
FZD10	ENSSSCG00000009751	ENSSSCT00000010690	14.2547927946334	3.83337516353346	0.0183667843513976	up
C3orf49	MSTRG.5831	ENSSSCT00000012573	15.2583094628723	3.93152322320426	0.0331311650650998	up
A2M	MSTRG.16928	ENSSSCT00000073778	15.4000150110243	3.94485985206207	0.00182519728577274	up
RBP7	MSTRG.18647	ENSSSCT00000003771	17.94389815056	4.1654214317205	0.0391293305593883	up
PGLYRP1	MSTRG.18156	ENSSSCT00000064430	18.4053948943566	4.20205679848155	0.000545364744111348	up
ENSSSCG00000063110	MSTRG.11170	ENSSSCT00000093149	18.5014167221235	4.20956384237087	0.0376934798303659	up
CHRNA1	ENSSSCG00000015969	ENSSSCT00000017388	18.6746730446288	4.22301107948036	0.0241317608339065	up
ENSSSCG00000055570	ENSSSCG00000055570	ENSSSCT00000098415	21.553346504206	4.42983998323616	0.00816873500431377	up
ENSSSCG00000047764	MSTRG.8177	ENSSSCT00000087512	28.3996896655374	4.82780325981322	0.022791493762031	up
IL7	MSTRG.15306	ENSSSCT00000097630;ENSSSCT00000067257	29.8558745080249	4.89994292218141	0.0413680906349914	up
ENSSSCG00000044703	ENSSSCG00000044703	ENSSSCT00000073347	129.946	7.02176841520484	0.0445823882625813	up
HGF	ENSSSCG00000015403	ENSSSCT00000065643;ENSSSCT00000016778;ENSSSCT00000076107	182.206664222874	7.50943191656269	0.0324691806432569	up
MRC1	ENSSSCG00000011038	ENSSSCT00000069732;ENSSSCT00000012082;ENSSSCT00000038702;ENSSSCT00000067723;ENSSSCT00000035897	204.881470588235	7.67864570316607	0.0453337025633538	up
GNGT1	MSTRG.22930	ENSSSCT00000016696	226.432	7.82293404802837	0.0472998549072478	up
SEMA3E	ENSSSCG00000015399	ENSSSCT00000016774	278.316639638009	8.12058335502206	0.0287535710119498	up
PI15	ENSSSCG00000006172	ENSSSCT00000006766	291.706	8.18837125061219	0.0188575081371962	up
ENSSSCG00000043916	MSTRG.21470	ENSSSCT00000087450	318.636	8.31576546381748	0.0066515905989923	up
MCTP1	MSTRG.12829	ENSSSCT00000090373;ENSSSCT00000041368;ENSSSCT00000043638;ENSSSCT00000071369;ENSSSCT00000072991;ENSSSCT00000025085;ENSSSCT00000015473	340.690033917903	8.41231593519104	0.018040549629111	up
AIF1	ENSSSCG00000032341	ENSSSCT00000069637;ENSSSCT00000061790	389.188428068115	8.60432500416678	0.0143310632256439	up
HRH2	ENSSSCG00000029096	ENSSSCT00000022564	404.248	8.6590968258182	0.0464798203969965	up
CSRNP3	ENSSSCG00000015906	ENSSSCT00000041403	423.78	8.72717169211039	0.0475489952483965	up
HTR7	ENSSSCG00000010459	ENSSSCT00000011445	627.448	9.29335208987287	0.0162064141546412	up
CYP3A29	MSTRG.13418	ENSSSCT00000055550;ENSSSCT00000089332	662.379261958999	9.37151369483229	0.000168507121597897	up
NEURL3	ENSSSCG00000008124	ENSSSCT00000056968	849.972	9.73127150617036	0.0300528292600766	up
GPR152	ENSSSCG00000059139	ENSSSCT00000104018	890.576	9.79859492310559	0.0220776335983015	up
ENSSSCG00000027124	MSTRG.7565	ENSSSCT00000028880	898.629233057852	9.81158218431091	0.0109885294224203	up
DPT	ENSSSCG00000035937	ENSSSCT00000060107	912.788	9.83413601508418	0.0279988884053311	up
IRX2	ENSSSCG00000032074	ENSSSCT00000062354	957.914	9.90375232867686	0.00654013494040456	up
HAPLN2	ENSSSCG00000006478	ENSSSCT00000007095	979.666	9.93614616117071	0.00838726971677354	up
DNAJB13	MSTRG.22271	ENSSSCT00000016184	1071.05	10.0648101158878	0.0174286859238076	up
CD48	ENSSSCG00000006379	ENSSSCT00000006990	1228.94219349086	10.2632013410354	0.000572301913333503	up
TMEM61	MSTRG.19530	ENSSSCT00000053876	1239.816	10.2759103120609	0.000824947630696022	up
ADAMDEC1	MSTRG.7202	ENSSSCT00000055181	1299.218	10.3434278102372	0.038260216275224	up
ENSSSCG00000002811	MSTRG.17656	ENSSSCT00000003111	1346.436	10.3949299406606	3.87553212329511E-07	up
OR52W1	MSTRG.22210	ENSSSCT00000043203	1537.258	10.5861435993877	0.039119355647013	up
ENSSSCG00000052376	MSTRG.18007	ENSSSCT00000099408	1636.682	10.6765583245015	0.0459151845239709	up
DKK4	MSTRG.10283	ENSSSCT00000007698	2390.532	11.2231160025971	0.0177406414468421	up
ENSSSCG00000040522	MSTRG.7667	ENSSSCT00000043633	3598.238	11.8130748992848	0.021769149899621	up
ENSSSCG00000037358	MSTRG.11995	ENSSSCT00000042621;ENSSSCT00000084583	3639.24473842303	11.8294233600342	0.00337193360558949	up
ECRG4	ENSSSCG00000037106	ENSSSCT00000050129	4199.568	12.0360252134315	0.0000428994381356032	up
ENSSSCG00000034115	MSTRG.5508	ENSSSCT00000044537	5971.148	12.5437926122471	0.0492340687375553	up
