# Supplementary material for: Irisin modulates the transcriptomic profile of porcine anterior pituitary cells isolated from gilts on days 15–16 of pregnancy
Source: Sci Rep. 2026 May 12;16:21774. doi: 10.1038/s41598-026-51519-6 (PMC13357752; doi:10.1038/s41598-026-51519-6)
Supplement: Supplementary file 6 — Supplementary Table S5 [file 41598_2026_51519_MOESM6_ESM.xlsx]

## Sheet: Arkusz1
Supplementary Table 4. Gene Ontology (GO) enrichment analysis of upregulated and downregulated differentially expressed genes.
GO Category	ID	Description	GeneRatio	BgRatio	pvalue	p.adjust	qvalue	Count	geneID
GO:BP	GO:0006955	immune response	25/146	489/6295	0.000125438509431573	0.0517120255131659	0.0491850997508009	25	EXOSC3/TNFSF9/CD274/CXCL8/ZNF397/ACKR2/NR4A3/STAT1/CD200/TCIM/TNFSF13/ISG15/CYSLTR1/RSAD2/VTCN1/MX1/IL5/FOXP3/IFIT1/DHX58/IL29/PGLYRP1/IL7/AIF1/CYP3A29
GO:BP	GO:0006952	defense response	23/146	491/6295	0.000840625059798241	0.132021804975042	0.125570514450743	23	HAMP/CXCL8/PTGS2/ZNF397/ACKR2/STAT1/IFIT3/CHI3L1/BATF2/ISG15/LRRC19/CYSLTR1/RSAD2/BST2/MX1/OAS2/IFIT1/DHX58/IL29/DUOXA1/PGLYRP1/AIF1/CYP3A29
GO:BP	GO:0051240	positive regulation of multicellular organismal process	21/146	496/6295	0.0048710769664349	0.276979514401764	0.263444815970526	21	EXOSC3/TNFSF9/CD274/CXCL8/G0S2/ADRA2B/NR4A3/STAT1/PLAG1/RAB25/CNTN1/CD200/TNFSF13/CHI3L1/ISG15/RSAD2/HRC/DHX58/DUOXA1/AIF1/HRH2
GO:BP	GO:0002682	regulation of immune system process	20/146	362/6295	0.000233498590054906	0.077007835000108	0.0732448208803811	20	EXOSC3/TNFSF9/CD274/PRXL2A/ZNF397/NR4A3/STAT1/CD200/TCIM/TNFSF13/AQP3/ISG15/RSAD2/VTCN1/IL5/FOXP3/IFIT1/DHX58/IL29/AIF1
GO:BP	GO:0009607	response to biotic stimulus	20/146	410/6295	0.00115345412339595	0.158503820789993	0.150758477531576	20	HAMP/CD274/CXCL8/NOCT/STAT1/TXNIP/IFIT3/BATF2/ISG15/RSAD2/VTCN1/BST2/MX1/OAS2/IFIT1/DHX58/IL29/PGLYRP1/AIF1/CYP3A29
GO:BP	GO:0044419	interspecies interaction between organisms	20/146	446/6295	0.00314492010892154	0.241035014265336	0.229256756091635	20	HAMP/CD274/CXCL8/NOCT/STAT1/IFIT3/BATF2/ISG15/LRRC19/RSAD2/VTCN1/BST2/MX1/OAS2/IFIT1/DHX58/IL29/PGLYRP1/AIF1/CYP3A29
GO:BP	GO:0051707	response to other organism	19/146	398/6295	0.00198162055310761	0.211230816732704	0.20090895083574	19	HAMP/CD274/CXCL8/NOCT/STAT1/IFIT3/BATF2/ISG15/RSAD2/VTCN1/BST2/MX1/OAS2/IFIT1/DHX58/IL29/PGLYRP1/AIF1/CYP3A29
GO:BP	GO:0043207	response to external biotic stimulus	19/146	399/6295	0.00203955759269676	0.211230816732704	0.20090895083574	19	HAMP/CD274/CXCL8/NOCT/STAT1/IFIT3/BATF2/ISG15/RSAD2/VTCN1/BST2/MX1/OAS2/IFIT1/DHX58/IL29/PGLYRP1/AIF1/CYP3A29
GO:BP	GO:0002252	immune effector process	17/146	244/6295	0.0000433952520972412	0.0357793853541753	0.0340310134867839	17	EXOSC3/ZNF397/NR4A3/STAT1/IFIT3/TCIM/TNFSF13/ISG15/RSAD2/BST2/MX1/IL5/OAS2/FOXP3/IFIT1/DHX58/IL29
GO:BP	GO:0001775	cell activation	15/146	291/6295	0.00290728630225477	0.239705755620905	0.22799245212419	15	EXOSC3/TNFSF9/CD274/CXCL8/ADRA2B/ZNF397/NR4A3/CD200/TCIM/TNFSF13/BATF2/RSAD2/VTCN1/FOXP3/AIF1
GO:BP	GO:0098542	defense response to other organism	15/146	311/6295	0.0054172731473488	0.288163981289619	0.2740827500696	15	HAMP/STAT1/IFIT3/BATF2/ISG15/RSAD2/BST2/MX1/OAS2/IFIT1/DHX58/IL29/PGLYRP1/AIF1/CYP3A29
GO:BP	GO:0002684	positive regulation of immune system process	14/146	249/6295	0.00180263990057644	0.211230816732704	0.20090895083574	14	EXOSC3/TNFSF9/CD274/NR4A3/STAT1/TNFSF13/AQP3/ISG15/RSAD2/VTCN1/IL5/DHX58/IL29/AIF1
GO:BP	GO:0007155	cell adhesion	14/146	345/6295	0.028554400142966	0.476426140243686	0.453145414422197	14	TNFSF9/CD274/CXCL8/ZNF397/PLPP3/SPARCL1/NR4A3/CD200/VTCN1/FOXP3/ANGPT1/SEMA3E/AIF1/HAPLN2
GO:BP	GO:0022610	biological adhesion	14/146	349/6295	0.031096388325697	0.476426140243686	0.453145414422197	14	TNFSF9/CD274/CXCL8/ZNF397/PLPP3/SPARCL1/NR4A3/CD200/VTCN1/FOXP3/ANGPT1/SEMA3E/AIF1/HAPLN2
GO:BP	GO:0045321	leukocyte activation	13/146	260/6295	0.007079248129022	0.32426889346548	0.308423383398912	13	EXOSC3/TNFSF9/CD274/CXCL8/ZNF397/NR4A3/CD200/TNFSF13/BATF2/RSAD2/VTCN1/FOXP3/AIF1
GO:BP	GO:0034097	response to cytokine	13/146	272/6295	0.0101700455139026	0.364574022878812	0.34675898891796	13	CD274/CXCL8/TNFRSF17/STAT1/PRLR/IFIT3/IFIT2/CHI3L1/ISG15/MX1/IFIT1/AIF1/CYP3A29
GO:BP	GO:0001817	regulation of cytokine production	12/146	199/6295	0.00214341470759846	0.211230816732704	0.20090895083574	12	CD274/NR4A3/STAT1/CD200/RNF128/ISG15/LRRC19/RSAD2/VTCN1/FOXP3/DHX58/AIF1
GO:BP	GO:0001816	cytokine production	12/146	218/6295	0.00452760057115366	0.276753361901192	0.263229714489021	12	CD274/NR4A3/STAT1/CD200/RNF128/ISG15/LRRC19/RSAD2/VTCN1/FOXP3/DHX58/AIF1
GO:BP	GO:0002520	immune system development	12/146	295/6295	0.0405685805859619	0.484765140480081	0.46107692656814	12	EXOSC3/TNFSF9/CD274/PRXL2A/ZNF397/MLLT3/STAT1/TCIM/TNFSF13/BATF2/ISG15/RSAD2
GO:BP	GO:0050776	regulation of immune response	11/146	202/6295	0.00703024941913769	0.32426889346548	0.308423383398912	11	EXOSC3/CD274/ZNF397/NR4A3/CD200/TNFSF13/RSAD2/VTCN1/FOXP3/DHX58/IL29
GO:BP	GO:0071345	cellular response to cytokine stimulus	11/146	245/6295	0.0265139494598257	0.465122368715452	0.442394005544684	11	CXCL8/TNFRSF17/STAT1/PRLR/IFIT3/IFIT2/CHI3L1/MX1/IFIT1/AIF1/CYP3A29
GO:BP	GO:0008284	positive regulation of cell population proliferation	11/146	260/6295	0.0385242262015916	0.484765140480081	0.46107692656814	11	IGF1/TNFSF9/CD274/ESM1/NR4A3/STAT1/PLAG1/RAB25/VTCN1/SHC4/AIF1
GO:BP	GO:0051607	defense response to virus	10/146	102/6295	0.000113725904163026	0.0517120255131659	0.0491850997508009	10	STAT1/IFIT3/ISG15/RSAD2/BST2/MX1/OAS2/IFIT1/DHX58/IL29
GO:BP	GO:0009615	response to virus	10/146	117/6295	0.00035405347934078	0.0973056979054909	0.0925508217925898	10	STAT1/IFIT3/ISG15/RSAD2/BST2/MX1/OAS2/IFIT1/DHX58/IL29
GO:BP	GO:0002694	regulation of leukocyte activation	10/146	149/6295	0.00230566679840414	0.211230816732704	0.20090895083574	10	EXOSC3/TNFSF9/CD274/ZNF397/NR4A3/CD200/TNFSF13/VTCN1/FOXP3/AIF1
GO:BP	GO:0050865	regulation of cell activation	10/146	157/6295	0.00337731863350047	0.242139062027925	0.230306854183785	10	EXOSC3/TNFSF9/CD274/ZNF397/NR4A3/CD200/TNFSF13/VTCN1/FOXP3/AIF1
GO:BP	GO:0001568	blood vessel development	10/146	201/6295	0.0180064672324417	0.465122368715452	0.442394005544684	10	CXCL8/ESM1/SAT1/PLPP3/STAT1/RAMP3/ANGPTL2/CHI3L1/ANGPT1/SEMA3E
GO:BP	GO:0098609	cell-cell adhesion	10/146	203/6295	0.0191631265261242	0.465122368715452	0.442394005544684	10	TNFSF9/CD274/ZNF397/PLPP3/SPARCL1/NR4A3/CD200/VTCN1/FOXP3/AIF1
GO:BP	GO:0001944	vasculature development	10/146	210/6295	0.0236446153619886	0.465122368715452	0.442394005544684	10	CXCL8/ESM1/SAT1/PLPP3/STAT1/RAMP3/ANGPTL2/CHI3L1/ANGPT1/SEMA3E
GO:BP	GO:0002697	regulation of immune effector process	9/146	105/6295	0.000686557356044727	0.126136101012064	0.119972417419154	9	EXOSC3/ZNF397/NR4A3/TNFSF13/RSAD2/IL5/FOXP3/IFIT1/DHX58
GO:BP	GO:0001525	angiogenesis	9/146	149/6295	0.00753458647080435	0.326566842512725	0.310609042382279	9	CXCL8/ESM1/SAT1/STAT1/RAMP3/ANGPTL2/CHI3L1/ANGPT1/SEMA3E
GO:BP	GO:0048514	blood vessel morphogenesis	9/146	178/6295	0.022146018721911	0.465122368715452	0.442394005544684	9	CXCL8/ESM1/SAT1/STAT1/RAMP3/ANGPTL2/CHI3L1/ANGPT1/SEMA3E
GO:BP	GO:0030155	regulation of cell adhesion	9/146	189/6295	0.0310884703551255	0.476426140243686	0.453145414422197	9	TNFSF9/CD274/CXCL8/ZNF397/NR4A3/VTCN1/FOXP3/SEMA3E/AIF1
GO:BP	GO:0045087	innate immune response	9/146	198/6295	0.0400809379435696	0.484765140480081	0.46107692656814	9	STAT1/ISG15/RSAD2/MX1/IFIT1/DHX58/PGLYRP1/AIF1/CYP3A29
GO:BP	GO:0007187	G protein-coupled receptor signaling pathway, coupled to cyclic nucleotide second messenger	8/146	105/6295	0.00288991434400485	0.239705755620905	0.22799245212419	8	ADRA2B/RAMP3/GNAT1/CYSLTR1/VIPR1/GPR12/HRH2/HTR7
GO:BP	GO:0051249	regulation of lymphocyte activation	8/146	124/6295	0.00789889862497413	0.326566842512725	0.310609042382279	8	EXOSC3/TNFSF9/CD274/ZNF397/TNFSF13/VTCN1/FOXP3/AIF1
GO:BP	GO:0003013	circulatory system process	8/146	131/6295	0.010843088826703	0.380430925004963	0.361841038113942	8	STC1/ADRA2B/PTGS2/STAT1/RAMP3/HRC/HRH2/HTR7
GO:BP	GO:1903037	regulation of leukocyte cell-cell adhesion	7/146	88/6295	0.00413882877812243	0.272997146204956	0.259657047553786	7	TNFSF9/CD274/ZNF397/NR4A3/VTCN1/FOXP3/AIF1
GO:BP	GO:0002696	positive regulation of leukocyte activation	7/146	92/6295	0.00529014241673377	0.288163981289619	0.2740827500696	7	EXOSC3/TNFSF9/CD274/NR4A3/TNFSF13/VTCN1/AIF1
GO:BP	GO:0050867	positive regulation of cell activation	7/146	96/6295	0.00666717345798547	0.32426889346548	0.308423383398912	7	EXOSC3/TNFSF9/CD274/NR4A3/TNFSF13/VTCN1/AIF1
GO:BP	GO:0007159	leukocyte cell-cell adhesion	7/146	100/6295	0.00829508783846017	0.326566842512725	0.310609042382279	7	TNFSF9/CD274/ZNF397/NR4A3/VTCN1/FOXP3/AIF1
GO:BP	GO:0022407	regulation of cell-cell adhesion	7/146	116/6295	0.0178147336841665	0.465122368715452	0.442394005544684	7	TNFSF9/CD274/ZNF397/NR4A3/VTCN1/FOXP3/AIF1
GO:BP	GO:0008015	blood circulation	7/146	125/6295	0.025685614733626	0.465122368715452	0.442394005544684	7	STC1/ADRA2B/PTGS2/STAT1/HRC/HRH2/HTR7
GO:BP	GO:0006897	endocytosis	7/146	127/6295	0.0277138464746182	0.476426140243686	0.453145414422197	7	CXCL8/RAMP3/RHOV/MX1/MRC1/AIF1/NEURL3
GO:BP	GO:0002700	regulation of production of molecular mediator of immune response	6/146	47/6295	0.000688432328143469	0.126136101012064	0.119972417419154	6	EXOSC3/NR4A3/TNFSF13/RSAD2/IL5/FOXP3
GO:BP	GO:0002440	production of molecular mediator of immune response	6/146	63/6295	0.00321574912907059	0.241035014265336	0.229256756091635	6	EXOSC3/NR4A3/TNFSF13/RSAD2/IL5/FOXP3
GO:BP	GO:0002699	positive regulation of immune effector process	6/146	68/6295	0.00471318842307762	0.276979514401764	0.263444815970526	6	EXOSC3/NR4A3/TNFSF13/RSAD2/IL5/DHX58
GO:BP	GO:0051251	positive regulation of lymphocyte activation	6/146	79/6295	0.00972934014518971	0.364574022878812	0.34675898891796	6	EXOSC3/TNFSF9/CD274/TNFSF13/VTCN1/AIF1
GO:BP	GO:0007188	adenylate cyclase-modulating G protein-coupled receptor signaling pathway	6/146	95/6295	0.0225440136429357	0.465122368715452	0.442394005544684	6	ADRA2B/RAMP3/GNAT1/CYSLTR1/VIPR1/GPR12
GO:BP	GO:0050863	regulation of T cell activation	6/146	95/6295	0.0225440136429357	0.465122368715452	0.442394005544684	6	TNFSF9/CD274/ZNF397/VTCN1/FOXP3/AIF1
GO:BP	GO:0006979	response to oxidative stress	6/146	105/6295	0.034654071297567	0.476426140243686	0.453145414422197	6	PTGS2/NR4A3/TXNIP/GGT7/NDUFB4/AIF1
GO:BP	GO:1903706	regulation of hemopoiesis	6/146	106/6295	0.0360575661894841	0.479507472955316	0.456076176760028	6	TNFSF9/PRXL2A/ZNF397/STAT1/TCIM/ISG15
GO:BP	GO:0002683	negative regulation of immune system process	6/146	112/6295	0.0452458844616486	0.502821550606686	0.478251004056023	6	CD274/ZNF397/CD200/VTCN1/FOXP3/DHX58
GO:BP	GO:0009306	protein secretion	6/146	114/6295	0.0486058224869385	0.502821550606686	0.478251004056023	6	CD200/RSAD2/IL5/FOXP3/KRT20/CBLN4
GO:BP	GO:0035592	establishment of protein localization to extracellular region	6/146	114/6295	0.0486058224869385	0.502821550606686	0.478251004056023	6	CD200/RSAD2/IL5/FOXP3/KRT20/CBLN4
GO:BP	GO:0071692	protein localization to extracellular region	6/146	114/6295	0.0486058224869385	0.502821550606686	0.478251004056023	6	CD200/RSAD2/IL5/FOXP3/KRT20/CBLN4
GO:BP	GO:0034340	response to type I interferon	5/146	18/6295	0.0000420826814163619	0.0357793853541753	0.0340310134867839	5	STAT1/ISG15/MX1/IFIT1/CYP3A29
GO:BP	GO:0002702	positive regulation of production of molecular mediator of immune response	5/146	33/6295	0.000880679111416287	0.132021804975042	0.125570514450743	5	EXOSC3/NR4A3/TNFSF13/RSAD2/IL5
GO:BP	GO:0002695	negative regulation of leukocyte activation	5/146	51/6295	0.00624311528587898	0.321715534575451	0.305994795261831	5	CD274/ZNF397/CD200/VTCN1/FOXP3
GO:BP	GO:0050866	negative regulation of cell activation	5/146	52/6295	0.00678100860853992	0.32426889346548	0.308423383398912	5	CD274/ZNF397/CD200/VTCN1/FOXP3
GO:BP	GO:0002822	regulation of adaptive immune response based on somatic recombination of immune receptors built from immunoglobulin superfamily domains	5/146	54/6295	0.00795270094598412	0.326566842512725	0.310609042382279	5	EXOSC3/CD274/TNFSF13/RSAD2/FOXP3
GO:BP	GO:0042129	regulation of T cell proliferation	5/146	59/6295	0.0114829874780558	0.386437680639063	0.367554271585461	5	TNFSF9/CD274/VTCN1/FOXP3/AIF1
GO:BP	GO:0002819	regulation of adaptive immune response	5/146	60/6295	0.0122989072266255	0.405617960334109	0.385797300372042	5	EXOSC3/CD274/TNFSF13/RSAD2/FOXP3
GO:BP	GO:0098657	import into cell	5/146	63/6295	0.0149807788529793	0.465122368715452	0.442394005544684	5	SLC15A1/SLC39A12/KCNJ15/MX1/NEURL3
GO:BP	GO:0007162	negative regulation of cell adhesion	5/146	68/6295	0.020274217301504	0.465122368715452	0.442394005544684	5	CD274/ZNF397/VTCN1/FOXP3/SEMA3E
GO:BP	GO:1903039	positive regulation of leukocyte cell-cell adhesion	5/146	68/6295	0.020274217301504	0.465122368715452	0.442394005544684	5	TNFSF9/CD274/NR4A3/VTCN1/AIF1
GO:BP	GO:0042098	T cell proliferation	5/146	70/6295	0.0226951269309269	0.465122368715452	0.442394005544684	5	TNFSF9/CD274/VTCN1/FOXP3/AIF1
GO:BP	GO:0032944	regulation of mononuclear cell proliferation	5/146	72/6295	0.0252963957444098	0.465122368715452	0.442394005544684	5	TNFSF9/CD274/VTCN1/FOXP3/AIF1
GO:BP	GO:0050670	regulation of lymphocyte proliferation	5/146	72/6295	0.0252963957444098	0.465122368715452	0.442394005544684	5	TNFSF9/CD274/VTCN1/FOXP3/AIF1
GO:BP	GO:0070663	regulation of leukocyte proliferation	5/146	74/6295	0.0280820332440515	0.476426140243686	0.453145414422197	5	TNFSF9/CD274/VTCN1/FOXP3/AIF1
GO:BP	GO:0022409	positive regulation of cell-cell adhesion	5/146	79/6295	0.035874995735123	0.479507472955316	0.456076176760028	5	TNFSF9/CD274/NR4A3/VTCN1/AIF1
GO:BP	GO:0090596	sensory organ morphogenesis	5/146	84/6295	0.0448844532261987	0.502821550606686	0.478251004056023	5	NR4A3/SLC44A4/GNAT1/COL5A2/GNGT1
GO:BP	GO:0050708	regulation of protein secretion	5/146	85/6295	0.0468348628690946	0.502821550606686	0.478251004056023	5	CD200/RSAD2/IL5/FOXP3/KRT20
GO:BP	GO:0002460	adaptive immune response based on somatic recombination of immune receptors built from immunoglobulin superfamily domains	5/146	86/6295	0.0488351174772187	0.502821550606686	0.478251004056023	5	EXOSC3/CD274/TNFSF13/RSAD2/FOXP3
GO:BP	GO:0071357	cellular response to type I interferon	4/146	17/6295	0.000522334979351867	0.123047197278747	0.117034454020193	4	STAT1/MX1/IFIT1/CYP3A29
GO:BP	GO:0050868	negative regulation of T cell activation	4/146	34/6295	0.00749970041641785	0.326566842512725	0.310609042382279	4	CD274/ZNF397/VTCN1/FOXP3
GO:BP	GO:1903038	negative regulation of leukocyte cell-cell adhesion	4/146	35/6295	0.00831765153761943	0.326566842512725	0.310609042382279	4	CD274/ZNF397/VTCN1/FOXP3
GO:BP	GO:0042102	positive regulation of T cell proliferation	4/146	37/6295	0.0101241781135576	0.364574022878812	0.34675898891796	4	TNFSF9/CD274/VTCN1/AIF1
GO:BP	GO:0002824	positive regulation of adaptive immune response based on somatic recombination of immune receptors built from immunoglobulin superfamily domains	4/146	38/6295	0.0111155974209243	0.381867086398002	0.363207020990727	4	EXOSC3/CD274/TNFSF13/RSAD2
GO:BP	GO:0002821	positive regulation of adaptive immune response	4/146	40/6295	0.0132813333146623	0.429429777174081	0.408445544661441	4	EXOSC3/CD274/TNFSF13/RSAD2
GO:BP	GO:0051250	negative regulation of lymphocyte activation	4/146	43/6295	0.0170047909393026	0.465122368715452	0.442394005544684	4	CD274/ZNF397/VTCN1/FOXP3
GO:BP	GO:0032946	positive regulation of mononuclear cell proliferation	4/146	44/6295	0.0183767601112336	0.465122368715452	0.442394005544684	4	TNFSF9/CD274/VTCN1/AIF1
GO:BP	GO:0050671	positive regulation of lymphocyte proliferation	4/146	44/6295	0.0183767601112336	0.465122368715452	0.442394005544684	4	TNFSF9/CD274/VTCN1/AIF1
GO:BP	GO:0070665	positive regulation of leukocyte proliferation	4/146	45/6295	0.0198156706681333	0.465122368715452	0.442394005544684	4	TNFSF9/CD274/VTCN1/AIF1
GO:BP	GO:0022408	negative regulation of cell-cell adhesion	4/146	49/6295	0.0262558593197504	0.465122368715452	0.442394005544684	4	CD274/ZNF397/VTCN1/FOXP3
GO:BP	GO:0002706	regulation of lymphocyte mediated immunity	4/146	50/6295	0.028040198635045	0.476426140243686	0.453145414422197	4	EXOSC3/TNFSF13/RSAD2/FOXP3
GO:BP	GO:0071356	cellular response to tumor necrosis factor	4/146	55/6295	0.0380295748398669	0.484765140480081	0.46107692656814	4	CXCL8/TNFRSF17/STAT1/CHI3L1
GO:BP	GO:0090257	regulation of muscle system process	4/146	58/6295	0.0448852499946979	0.502821550606686	0.478251004056023	4	STC1/ADRA2B/PGR/HRC
GO:BP	GO:0003382	epithelial cell morphogenesis	3/146	12/6295	0.0023057335968397	0.211230816732704	0.20090895083574	3	STC1/RAB25/HRH2
GO:BP	GO:0002639	positive regulation of immunoglobulin production	3/146	14/6295	0.00368727178608243	0.253346298968747	0.240966445669422	3	EXOSC3/TNFSF13/IL5
GO:BP	GO:0048661	positive regulation of smooth muscle cell proliferation	3/146	15/6295	0.00453143770244523	0.276753361901192	0.263229714489021	3	NR4A3/STAT1/AIF1
GO:BP	GO:0042130	negative regulation of T cell proliferation	3/146	19/6295	0.0090180776488595	0.345832791696961	0.328933554389245	3	CD274/VTCN1/FOXP3
GO:BP	GO:0002637	regulation of immunoglobulin production	3/146	22/6295	0.0136245593818137	0.432055738857901	0.410943187832034	3	EXOSC3/TNFSF13/IL5
GO:BP	GO:0003014	renal system process	3/146	23/6295	0.0154066307045627	0.465122368715452	0.442394005544684	3	STC1/AQP3/PGR
GO:BP	GO:0032945	negative regulation of mononuclear cell proliferation	3/146	24/6295	0.0173139227368297	0.465122368715452	0.442394005544684	3	CD274/VTCN1/FOXP3
GO:BP	GO:0050672	negative regulation of lymphocyte proliferation	3/146	24/6295	0.0173139227368297	0.465122368715452	0.442394005544684	3	CD274/VTCN1/FOXP3
GO:BP	GO:0070664	negative regulation of leukocyte proliferation	3/146	24/6295	0.0173139227368297	0.465122368715452	0.442394005544684	3	CD274/VTCN1/FOXP3
GO:BP	GO:0009064	glutamine family amino acid metabolic process	3/146	26/6295	0.0215067926998066	0.465122368715452	0.442394005544684	3	NAGS/ASS1/ATCAY
GO:BP	GO:0002718	regulation of cytokine production involved in immune response	3/146	27/6295	0.0237930286642691	0.465122368715452	0.442394005544684	3	NR4A3/RSAD2/FOXP3
GO:BP	GO:0010906	regulation of glucose metabolic process	3/146	27/6295	0.0237930286642691	0.465122368715452	0.442394005544684	3	IGF1/PPP1R3C/FBP1
GO:BP	GO:0034637	cellular carbohydrate biosynthetic process	3/146	28/6295	0.0262058319356346	0.465122368715452	0.442394005544684	3	IGF1/PPP1R3C/FBP1
GO:BP	GO:0043255	regulation of carbohydrate biosynthetic process	3/146	28/6295	0.0262058319356346	0.465122368715452	0.442394005544684	3	IGF1/PPP1R3C/FBP1
GO:BP	GO:0050709	negative regulation of protein secretion	3/146	28/6295	0.0262058319356346	0.465122368715452	0.442394005544684	3	CD200/RSAD2/FOXP3
GO:BP	GO:0002377	immunoglobulin production	3/146	30/6295	0.0314099021352533	0.476426140243686	0.453145414422197	3	EXOSC3/TNFSF13/IL5
GO:BP	GO:0035710	CD4-positive, alpha-beta T cell activation	3/146	30/6295	0.0314099021352533	0.476426140243686	0.453145414422197	3	CD274/ZNF397/RSAD2
GO:BP	GO:1901224	positive regulation of NIK/NF-kappaB signaling	3/146	30/6295	0.0314099021352533	0.476426140243686	0.453145414422197	3	TCIM/CHI3L1/LRRC19
GO:BP	GO:0002698	negative regulation of immune effector process	3/146	31/6295	0.0342000399790321	0.476426140243686	0.453145414422197	3	ZNF397/FOXP3/DHX58
GO:BP	GO:0045069	regulation of viral genome replication	3/146	31/6295	0.0342000399790321	0.476426140243686	0.453145414422197	3	CXCL8/ISG15/MX1
GO:BP	GO:0048659	smooth muscle cell proliferation	3/146	31/6295	0.0342000399790321	0.476426140243686	0.453145414422197	3	NR4A3/STAT1/AIF1
GO:BP	GO:0048660	regulation of smooth muscle cell proliferation	3/146	31/6295	0.0342000399790321	0.476426140243686	0.453145414422197	3	NR4A3/STAT1/AIF1
GO:BP	GO:0032609	interferon-gamma production	3/146	32/6295	0.0371145126416189	0.484765140480081	0.46107692656814	3	CD274/ISG15/FOXP3
GO:BP	GO:0032649	regulation of interferon-gamma production	3/146	32/6295	0.0371145126416189	0.484765140480081	0.46107692656814	3	CD274/ISG15/FOXP3
GO:BP	GO:0006939	smooth muscle contraction	3/146	33/6295	0.0401523024454455	0.484765140480081	0.46107692656814	3	ADRA2B/PGR/HTR7
GO:BP	GO:0002792	negative regulation of peptide secretion	3/146	34/6295	0.0433122316740612	0.502821550606686	0.478251004056023	3	CD200/RSAD2/FOXP3
GO:BP	GO:0019079	viral genome replication	3/146	34/6295	0.0433122316740612	0.502821550606686	0.478251004056023	3	CXCL8/ISG15/MX1
GO:BP	GO:0002708	positive regulation of lymphocyte mediated immunity	3/146	35/6295	0.0465929735618526	0.502821550606686	0.478251004056023	3	EXOSC3/TNFSF13/RSAD2
GO:BP	GO:0006022	aminoglycan metabolic process	3/146	35/6295	0.0465929735618526	0.502821550606686	0.478251004056023	3	SHAS2/CHI3L1/PGLYRP1
GO:BP	GO:0031623	receptor internalization	3/146	35/6295	0.0465929735618526	0.502821550606686	0.478251004056023	3	CXCL8/RAMP3/MX1
GO:BP	GO:0042310	vasoconstriction	3/146	35/6295	0.0465929735618526	0.502821550606686	0.478251004056023	3	ADRA2B/HRH2/HTR7
GO:BP	GO:0002367	cytokine production involved in immune response	3/146	36/6295	0.0499930627983067	0.502821550606686	0.478251004056023	3	NR4A3/RSAD2/FOXP3
GO:BP	GO:1901222	regulation of NIK/NF-kappaB signaling	3/146	36/6295	0.0499930627983067	0.502821550606686	0.478251004056023	3	TCIM/CHI3L1/LRRC19
GO:BP	GO:0002347	response to tumor cell	2/146	10/6295	0.0212787493634781	0.465122368715452	0.442394005544684	2	CD274/TXNIP
GO:BP	GO:0062208	positive regulation of pattern recognition receptor signaling pathway	2/146	10/6295	0.0212787493634781	0.465122368715452	0.442394005544684	2	RSAD2/DHX58
GO:BP	GO:0070873	regulation of glycogen metabolic process	2/146	10/6295	0.0212787493634781	0.465122368715452	0.442394005544684	2	IGF1/PPP1R3C
GO:BP	GO:2000249	regulation of actin cytoskeleton reorganization	2/146	10/6295	0.0212787493634781	0.465122368715452	0.442394005544684	2	GMFG/SEMA3E
GO:BP	GO:2000515	negative regulation of CD4-positive, alpha-beta T cell activation	2/146	10/6295	0.0212787493634781	0.465122368715452	0.442394005544684	2	CD274/ZNF397
GO:BP	GO:0001754	eye photoreceptor cell differentiation	2/146	11/6295	0.0256164642393261	0.465122368715452	0.442394005544684	2	GNAT1/GNGT1
GO:BP	GO:0002828	regulation of type 2 immune response	2/146	11/6295	0.0256164642393261	0.465122368715452	0.442394005544684	2	ZNF397/RSAD2
GO:BP	GO:0014909	smooth muscle cell migration	2/146	11/6295	0.0256164642393261	0.465122368715452	0.442394005544684	2	NR4A3/AIF1
GO:BP	GO:0032881	regulation of polysaccharide metabolic process	2/146	11/6295	0.0256164642393261	0.465122368715452	0.442394005544684	2	IGF1/PPP1R3C
GO:BP	GO:0045830	positive regulation of isotype switching	2/146	11/6295	0.0256164642393261	0.465122368715452	0.442394005544684	2	EXOSC3/TNFSF13
GO:BP	GO:0046636	negative regulation of alpha-beta T cell activation	2/146	11/6295	0.0256164642393261	0.465122368715452	0.442394005544684	2	CD274/ZNF397
GO:BP	GO:1901998	toxin transport	2/146	11/6295	0.0256164642393261	0.465122368715452	0.442394005544684	2	CD274/HRH2
GO:BP	GO:0035567	non-canonical Wnt signaling pathway	2/146	12/6295	0.0302786103678233	0.476426140243686	0.453145414422197	2	MLLT3/FZD10
GO:BP	GO:0045191	regulation of isotype switching	2/146	12/6295	0.0302786103678233	0.476426140243686	0.453145414422197	2	EXOSC3/TNFSF13
GO:BP	GO:0045648	positive regulation of erythrocyte differentiation	2/146	12/6295	0.0302786103678233	0.476426140243686	0.453145414422197	2	STAT1/ISG15
GO:BP	GO:2000108	positive regulation of leukocyte apoptotic process	2/146	12/6295	0.0302786103678233	0.476426140243686	0.453145414422197	2	CD274/NR4A3
GO:BP	GO:0001516	prostaglandin biosynthetic process	2/146	13/6295	0.0352480225043843	0.476426140243686	0.453145414422197	2	PTGS2/TBXAS1
GO:BP	GO:0002724	regulation of T cell cytokine production	2/146	13/6295	0.0352480225043843	0.476426140243686	0.453145414422197	2	RSAD2/FOXP3
GO:BP	GO:0005978	glycogen biosynthetic process	2/146	13/6295	0.0352480225043843	0.476426140243686	0.453145414422197	2	IGF1/PPP1R3C
GO:BP	GO:0006026	aminoglycan catabolic process	2/146	13/6295	0.0352480225043843	0.476426140243686	0.453145414422197	2	CHI3L1/PGLYRP1
GO:BP	GO:0007602	phototransduction	2/146	13/6295	0.0352480225043843	0.476426140243686	0.453145414422197	2	GNAT1/GNGT1
GO:BP	GO:0009250	glucan biosynthetic process	2/146	13/6295	0.0352480225043843	0.476426140243686	0.453145414422197	2	IGF1/PPP1R3C
GO:BP	GO:0032613	interleukin-10 production	2/146	13/6295	0.0352480225043843	0.476426140243686	0.453145414422197	2	CD274/FOXP3
GO:BP	GO:0032653	regulation of interleukin-10 production	2/146	13/6295	0.0352480225043843	0.476426140243686	0.453145414422197	2	CD274/FOXP3
GO:BP	GO:0046457	prostanoid biosynthetic process	2/146	13/6295	0.0352480225043843	0.476426140243686	0.453145414422197	2	PTGS2/TBXAS1
GO:BP	GO:0048255	mRNA stabilization	2/146	13/6295	0.0352480225043843	0.476426140243686	0.453145414422197	2	NOCT/APOBEC1
GO:BP	GO:0002714	positive regulation of B cell mediated immunity	2/146	14/6295	0.0405081476241012	0.484765140480081	0.46107692656814	2	EXOSC3/TNFSF13
GO:BP	GO:0002891	positive regulation of immunoglobulin mediated immune response	2/146	14/6295	0.0405081476241012	0.484765140480081	0.46107692656814	2	EXOSC3/TNFSF13
GO:BP	GO:0009583	detection of light stimulus	2/146	14/6295	0.0405081476241012	0.484765140480081	0.46107692656814	2	GNAT1/GNGT1
GO:BP	GO:0042461	photoreceptor cell development	2/146	14/6295	0.0405081476241012	0.484765140480081	0.46107692656814	2	GNAT1/GNGT1
GO:BP	GO:0043489	RNA stabilization	2/146	14/6295	0.0405081476241012	0.484765140480081	0.46107692656814	2	NOCT/APOBEC1
GO:BP	GO:0050922	negative regulation of chemotaxis	2/146	14/6295	0.0405081476241012	0.484765140480081	0.46107692656814	2	SEMA3E/AIF1
GO:BP	GO:0070988	demethylation	2/146	14/6295	0.0405081476241012	0.484765140480081	0.46107692656814	2	APOBEC1/CYP3A29
GO:BP	GO:0030199	collagen fibril organization	2/146	15/6295	0.0460430260735868	0.502821550606686	0.478251004056023	2	COL5A2/DPT
GO:BP	GO:0042092	type 2 immune response	2/146	15/6295	0.0460430260735868	0.502821550606686	0.478251004056023	2	ZNF397/RSAD2
GO:BP	GO:0045911	positive regulation of DNA recombination	2/146	15/6295	0.0460430260735868	0.502821550606686	0.478251004056023	2	EXOSC3/TNFSF13
GO:BP	GO:0050688	regulation of defense response to virus	2/146	15/6295	0.0460430260735868	0.502821550606686	0.478251004056023	2	IFIT1/DHX58
GO:BP	GO:0090075	relaxation of muscle	2/146	15/6295	0.0460430260735868	0.502821550606686	0.478251004056023	2	PGR/HRC
GO Category	ID	Description	GeneRatio	BgRatio	pvalue	p.adjust	qvalue	Count	geneID
GO:CC	GO:0031226	intrinsic component of plasma membrane	14/149	380/7120	0.0274967982107654	0.906320359942682	0.906320359942682	14	SLC15A1/SHAS2/GRIN3B/SLC39A12/ADRA2B/PLPP3/ACKR2/NCF4/CNTN1/CYSLTR1/HCRTR1/SEMA3E/HRH2/HTR7
GO:CC	GO:0005887	integral component of plasma membrane	13/149	359/7120	0.0372799463317242	0.906320359942682	0.906320359942682	13	SLC15A1/SHAS2/GRIN3B/SLC39A12/ADRA2B/PLPP3/ACKR2/NCF4/CYSLTR1/HCRTR1/SEMA3E/HRH2/HTR7
GO:CC	GO:0031012	extracellular matrix	7/149	120/7120	0.0126897094163891	0.906320359942682	0.906320359942682	7	COL10A1/SPARCL1/EFEMP1/ANGPTL2/COL5A2/ANGPT1/HAPLN2
GO:CC	GO:0062023	collagen-containing extracellular matrix	5/149	56/7120	0.00607887978094392	0.906320359942682	0.906320359942682	5	SPARCL1/EFEMP1/ANGPTL2/COL5A2/ANGPT1
GO Category	ID	Description	GeneRatio	BgRatio	pvalue	p.adjust	qvalue	Count	geneID
GO:MF	GO:0048018	receptor ligand activity	13/165	281/6954	0.0158555711920665	0.751248979104665	0.746998813441978	13	IGF1/GMFG/STC1/HAMP/CXCL8/SST/GH1/TNFSF13/IL5/IL29/IL7/HGF/SEMA3E
GO:MF	GO:0030546	signaling receptor activator activity	13/165	282/6954	0.0162866084921628	0.751248979104665	0.746998813441978	13	IGF1/GMFG/STC1/HAMP/CXCL8/SST/GH1/TNFSF13/IL5/IL29/IL7/HGF/SEMA3E
GO:MF	GO:0030545	receptor regulator activity	13/165	288/6954	0.0190636587831094	0.751248979104665	0.746998813441978	13	IGF1/GMFG/STC1/HAMP/CXCL8/SST/GH1/TNFSF13/IL5/IL29/IL7/HGF/SEMA3E
GO:MF	GO:0003924	GTPase activity	8/165	157/6954	0.032848933802487	0.751248979104665	0.746998813441978	8	GBP1/GBP2/RAB25/RHOV/GNAT1/MX1/MX2/GNGT1
GO:MF	GO:0008083	growth factor activity	5/165	70/6954	0.0248304133359127	0.751248979104665	0.746998813441978	5	IGF1/GMFG/IL5/IL7/HGF
GO:MF	GO:0005179	hormone activity	5/165	80/6954	0.0409271307362123	0.751248979104665	0.746998813441978	5	IGF1/STC1/HAMP/SST/GH1
GO:MF	GO:0003707	steroid hormone receptor activity	4/165	40/6954	0.0143735812098795	0.751248979104665	0.746998813441978	4	RORA/NR4A3/RORC/PGR
GO:MF	GO:0015276	ligand-gated ion channel activity	4/165	52/6954	0.034256598500425	0.751248979104665	0.746998813441978	4	GRIN3B/KCNJ15/SCNN1A/SCNN1G
GO:MF	GO:0022834	ligand-gated channel activity	4/165	52/6954	0.034256598500425	0.751248979104665	0.746998813441978	4	GRIN3B/KCNJ15/SCNN1A/SCNN1G
GO:MF	GO:1990782	protein tyrosine kinase binding	3/165	26/6954	0.0228558089280585	0.751248979104665	0.746998813441978	3	PHYHIP/ANGPT1/SHC4
GO:MF	GO:0003725	double-stranded RNA binding	3/165	28/6954	0.0278266685596324	0.751248979104665	0.746998813441978	3	SIDT1/OAS2/DHX58
GO:MF	GO:0004879	nuclear receptor activity	3/165	28/6954	0.0278266685596324	0.751248979104665	0.746998813441978	3	RORA/NR4A3/RORC
GO:MF	GO:0098531	ligand-activated transcription factor activity	3/165	28/6954	0.0278266685596324	0.751248979104665	0.746998813441978	3	RORA/NR4A3/RORC
GO:MF	GO:0099094	ligand-gated cation channel activity	3/165	32/6954	0.039345825376506	0.751248979104665	0.746998813441978	3	KCNJ15/SCNN1A/SCNN1G
GO:MF	GO:0008227	G protein-coupled amine receptor activity	3/165	33/6954	0.0425490367513811	0.751248979104665	0.746998813441978	3	ADRA2B/HRH2/HTR7
GO:MF	GO:0005272	sodium channel activity	2/165	12/6954	0.031596044872599	0.751248979104665	0.746998813441978	2	SCNN1A/SCNN1G
GO:MF	GO:0016814	hydrolase activity, acting on carbon-nitrogen (but not peptide) bonds, in cyclic amidines	2/165	15/6954	0.0479940347779731	0.751248979104665	0.746998813441978	2	APOBEC1/ADAT1
