# Supplementary material for: Irisin modulates the transcriptomic profile of porcine anterior pituitary cells isolated from gilts on days 15–16 of pregnancy
Source: Sci Rep. 2026 May 12;16:21774. doi: 10.1038/s41598-026-51519-6 (PMC13357752; doi:10.1038/s41598-026-51519-6)
Supplement: Supplementary file 8 — Supplementary Table S6 [file 41598_2026_51519_MOESM8_ESM.xlsx]

## Sheet: Arkusz1
Supplementary Table 6. Genomic annotations and differential expression statistics for upregulated and downregulated long noncoding RNAs
Type	t_id	class_code	chr	strand	start	end	transcript_name	num_exons	length	gene_id	gene_name	fc	log2(fc)	pval	qval	regulation
Know	48719	0	chr4	+	1685798	1687819	ENSSSCT00000096942	2	1790	MSTRG.14933	ENSSSCG00000055759	0.000131839364808488	-12.8889311826882	4.04483271293363E-14	3.05309387105334E-12	down
Know	11331	0	chr10	+	54260300	54263660	ENSSSCT00000104080	1	3361	MSTRG.3478	ENSSSCG00000053011	0.000140503508372604	-12.7971062245583	5.40902822254774E-15	5.92960927521874E-13	down
Know	11568	0	chr10	+	65022624	65054372	ENSSSCT00000032534	6	1404	MSTRG.3543	ENSSSCG00000021815	0.000248189704296859	-11.9762691104468	0.00779896483219984	0.171183191782818	down
Know	61045	0	chr6	+	81184150	81190678	ENSSSCT00000093039	2	6430	MSTRG.18786	ENSSSCG00000055346	0.000290211401593377	-11.7506081795828	7.16025972967676E-15	7.32094525323823E-13	down
Know	61320	0	chr6	-	84735281	84802446	ENSSSCT00000071282	4	1341	MSTRG.18868	ENSSSCG00000047147	0.000340571847377495	-11.5197531968158	0.0266421030989653	0.391024200363168	down
Know	4156	0	chr1	-	54630504	54633653	ENSSSCT00000079762	5	1852	MSTRG.1137	ENSSSCG00000044841	0.000421076034541709	-11.2136316124056	0.0318839341954288	0.43711099967922	down
Know	10968	0	chr10	-	41598987	41773667	ENSSSCT00000094086	6	4763	ENSSSCG00000057494	ENSSSCG00000057494	0.000453146467813913	-11.1077349402379	0.000237235396016543	0.00856749922473784	down
Know	36621	0	chr2	-	166082	192776	ENSSSCT00000084825	3	6255	MSTRG.11452	ENSSSCG00000038005	0.000476218595764702	-11.0360884223311	0.00767644329210966	0.169063358106999	down
Know	44241	0	chr3	+	12040056	12046310	ENSSSCT00000076000	4	1000	MSTRG.13542	ENSSSCG00000045286	0.000642645437088868	-10.603689391978	0.0396215198392317	0.484616102678986	down
Know	10398	0	chr10	-	23494758	23498570	ENSSSCT00000082220	2	1808	MSTRG.3159	ENSSSCG00000041952	0.00100326261000775	-9.96108499519625	0.0312793222556859	0.431545747112143	down
Know	70517	0	chr8	+	84396483	84401649	ENSSSCT00000097415	1	5167	MSTRG.21703	ENSSSCG00000053157	0.00105122625542696	-9.89371107068788	0.0280964822683855	0.404276395622801	down
Know	270	0	X	+	13719535	13849268	ENSSSCT00000099319	3	2455	ENSSSCG00000060997	ENSSSCG00000060997	0.00139605530612701	-9.48442818817565	0.0465377411928218	0.523473721368969	down
Know	56647	0	chr5	+	103572390	103575871	ENSSSCT00000095658	1	3482	MSTRG.17331	ENSSSCG00000056461	0.00160035335802145	-9.28739379731165	0.0292344537051404	0.414748784555582	down
Know	9675	0	chr1	-	272894089	272898753	ENSSSCT00000106185	3	2505	ENSSSCG00000059456	ENSSSCG00000059456	0.00200957360867171	-8.95889486182093	0.0000168416474177451	0.000669658155527684	down
Know	47723	0	chr3	+	109879217	109883489	ENSSSCT00000102773	1	4273	ENSSSCG00000057134	ENSSSCG00000057134	0.00280325626247449	-8.47868064885324	0.0383728925355051	0.477110827711435	down
Know	173	0	X	+	10009961	10020246	ENSSSCT00000100552	2	4926	ENSSSCG00000060479	ENSSSCG00000060479	0.00295009617313524	-8.40502229756264	0.0334207094917109	0.447407256557715	down
Know	21373	0	chr13	+	143067294	143070440	ENSSSCT00000103446	1	3147	ENSSSCG00000052415	ENSSSCG00000052415	0.00312808898787553	-8.32050272964451	0.00487281460659362	0.120280178393144	down
Know	57630	0	chr6	+	21701732	21706987	ENSSSCT00000103322	1	5256	ENSSSCG00000059294	ENSSSCG00000059294	0.00320371117902979	-8.28604019289648	0.000865139470726468	0.0278177438698666	down
Know	73167	0	chr9	+	38976470	38980005	ENSSSCT00000094419	1	3536	ENSSSCG00000054350	ENSSSCG00000054350	0.00402418993579215	-7.95708588484701	0.00691781814739933	0.156408294728922	down
Know	52372	0	chr4	+	122621619	122764584	ENSSSCT00000070343	4	5634	MSTRG.16070	ENSSSCG00000042741	0.00413763426623194	-7.91697815652856	0.0445181696312401	0.513654941921392	down
Know	28184	0	chr15	-	35909507	35912636	ENSSSCT00000092827	1	3130	ENSSSCG00000062342	ENSSSCG00000062342	0.00628140703517588	-7.31469652565629	0.0274238745479361	0.397325305947302	down
Know	42829	0	chr2	+	138600519	138607033	ENSSSCT00000100454	1	6515	ENSSSCG00000056725	ENSSSCG00000056725	0.00798594473726242	-6.96832119610627	0.00760044933863956	0.167767690350723	down
Know	55164	0	chr5	-	58146145	58149922	ENSSSCT00000105131	2	3714	MSTRG.16893	ENSSSCG00000060596	0.0362262616592745	-4.78682025408825	0.0223025161063671	0.350675674831722	down
Know	60353	0	chr6	-	64697059	64703545	ENSSSCT00000082509	1	6487	ENSSSCG00000045249	ENSSSCG00000045249	0.0439870915900932	-4.50677597582525	0.000239088707353911	0.00861850866478152	down
Know	12771	0	chr11	-	52147543	52153703	ENSSSCT00000093477	1	6161	MSTRG.3997	ENSSSCG00000057944	0.061114810868407	-4.03233413743888	0.00746704036150131	0.1653025210238	down
Know	41946	0	chr2	-	100254685	100261254	ENSSSCT00000101897	1	6570	ENSSSCG00000061981	ENSSSCG00000061981	0.0660154911234492	-3.92105158432514	0.0324619224468484	0.441525809273008	down
Know	70979	0	chr8	-	110549134	110554396	ENSSSCT00000102161	1	5263	MSTRG.21854	ENSSSCG00000060773	0.0664072909449448	-3.91251454409608	0.0275805729394617	0.399006665596075	down
Know	49539	0	chr4	-	42158118	42162297	ENSSSCT00000096029	1	4180	MSTRG.15243	ENSSSCG00000056819	0.0694973296409851	-3.84689864485544	0.0183355924621248	0.308835198825721	down
Know	32545	0	chr16	-	72273711	72283996	ENSSSCT00000105532	2	1656	ENSSSCG00000063228	ENSSSCG00000063228	0.0851281025073363	-3.55422071643993	0.00117380137155353	0.0365793180872704	down
Know	34455	0	chr17	-	53295079	53298959	ENSSSCT00000070305	2	3667	MSTRG.10778	ENSSSCG00000045410	0.089285992685003	-3.48542232875019	0.0372523820809848	0.470156005308302	down
Know	68757	0	chr8	+	527532	532400	ENSSSCT00000057445	4	1502	ENSSSCG00000034251	ENSSSCG00000034251	0.0973316724860861	-3.36094684413881	0.042392677698609	0.501623883312263	down
Know	11494	0	chr10	+	61085291	61090183	ENSSSCT00000092576	1	4893	ENSSSCG00000061765	ENSSSCG00000061765	0.0986741630738874	-3.34118381213238	0.0306771360253807	0.426245759477032	down
Know	69147	0	chr8	+	18335012	18341318	ENSSSCT00000101671	1	6307	ENSSSCG00000056996	ENSSSCG00000056996	0.132413596175811	-2.91687682977889	0.00155361102023622	0.046871261690244	down
Know	70621	0	chr8	+	88042496	88050717	ENSSSCT00000094539	2	8140	ENSSSCG00000059707	ENSSSCG00000059707	0.149688394564205	-2.73996572221317	0.00189134942909422	0.0554628763334734	down
Know	20889	0	chr13	-	131129557	131132358	ENSSSCT00000068134	3	1347	MSTRG.6571	ENSSSCG00000034990	0.16026499744258	-2.64146872572739	0.00969166678787635	0.201705665522413	down
Know	3571	0	chr1	-	24373586	24378181	ENSSSCT00000106359	1	4596	ENSSSCG00000060593	ENSSSCG00000060593	0.168857241361021	-2.56612404493717	0.000801681963309406	0.0259910699094159	down
Know	2395	0	X	+	118834412	118837983	ENSSSCT00000100366	1	3572	ENSSSCG00000062680	ENSSSCG00000062680	0.184526984524042	-2.43809628894122	0.00470172134814922	0.116942856381511	down
Know	4980	0	chr1	+	99111971	99116796	ENSSSCT00000106247	1	4826	ENSSSCG00000054029	ENSSSCG00000054029	0.205760082171045	-2.28096497096318	0.0484747756810151	0.532886875402328	down
Know	12504	0	chr11	+	23065726	23070580	ENSSSCT00000106573	1	4855	ENSSSCG00000058135	ENSSSCG00000058135	0.205993841036056	-2.27932689165154	0.0244712295712833	0.372216677305919	down
Know	29087	0	chr15	-	74057651	74064349	ENSSSCT00000096960	1	6699	ENSSSCG00000058095	ENSSSCG00000058095	0.21097818641752	-2.24483425223031	0.0393428974625378	0.483280192654901	down
Know	34980	0	chr18	+	4864053	4868445	ENSSSCT00000106189	1	4393	ENSSSCG00000051824	ENSSSCG00000051824	0.217859761755738	-2.19852833659838	0.0168279286559602	0.292086959114939	down
Know	72394	0	chr9	-	10797004	10801676	ENSSSCT00000092375	1	4673	MSTRG.22311	ENSSSCG00000062999	0.24906441979206	-2.00540915542767	0.049890480246672	0.539956961798683	down
Know	2182	0	X	-	108039796	108044864	ENSSSCT00000102564	1	5069	ENSSSCG00000053325	ENSSSCG00000053325	0.25091942669805	-1.99470392339909	0.020255828058328	0.329355159354831	down
Know	64276	0	chr7	-	13485285	13489004	ENSSSCT00000097280	1	3720	MSTRG.19857	ENSSSCG00000052910	0.251511330207735	-1.99130470214752	0.0000017553053250147	0.0000729085708263367	down
Know	21349	0	chr13	+	142654383	142660256	ENSSSCT00000094924	1	5874	ENSSSCG00000052487	ENSSSCG00000052487	0.263136518709724	-1.92611661185163	0.0448817719047186	0.515109194944877	down
Know	10241	0	chr10	-	16907630	16912438	ENSSSCT00000085962	2	4245	ENSSSCG00000047204	ENSSSCG00000047204	0.263503601291498	-1.92410541564392	0.0270275007936454	0.394116333676407	down
Know	66814	0	chr7	-	64567768	64574577	ENSSSCT00000093458	1	6810	MSTRG.20630	ENSSSCG00000063166	0.265115691251277	-1.91530603418627	0.0232409030087035	0.35955044066406	down
Know	2357	0	X	+	115168629	115216707	ENSSSCT00000106784	6	2904	ENSSSCG00000050259	ENSSSCG00000050259	0.269156869978028	-1.89348084561494	0.0387289343416907	0.479403391769906	down
Know	37291	0	chr2	-	6804687	6811664	ENSSSCT00000096004	1	6978	MSTRG.11636	ENSSSCG00000056754	0.270565501971448	-1.88595019240776	0.0253107167370397	0.380725372123787	down
Know	17019	0	chr12	+	61045875	61048939	ENSSSCT00000102988	1	3065	ENSSSCG00000056182	ENSSSCG00000056182	0.27199120459302	-1.87836809523231	0.00797495704581512	0.174068945210276	down
Know	3578	0	chr1	-	25150496	25154950	ENSSSCT00000098207	1	4455	ENSSSCG00000055584	ENSSSCG00000055584	0.282294562165635	-1.8247267564371	0.0334977642032193	0.447631170594216	down
Know	6112	0	chr1	-	134005216	134008962	ENSSSCT00000102236	1	3747	ENSSSCG00000054331	ENSSSCG00000054331	0.326223880563016	-1.61606569938325	0.0282989023958959	0.406192444105947	down
Know	25115	0	chr14	-	57870377	57875312	ENSSSCT00000106203	1	4936	ENSSSCG00000052826	ENSSSCG00000052826	0.33193903926345	-1.59100978050683	0.0428256446833598	0.504035534699855	down
Know	72782	0	chr9	-	24533987	24538022	ENSSSCT00000101210	1	4036	ENSSSCG00000056109	ENSSSCG00000056109	0.337285194809407	-1.56795910248397	0.0415661489758272	0.49644111843735	down
Know	9868	0	chr10	-	7361220	7364463	ENSSSCT00000095028	1	3244	ENSSSCG00000056020	ENSSSCG00000056020	0.346101362260758	-1.53073347490098	0.0483993236092423	0.532865014146508	down
Know	12311	0	chr11	-	17692172	17731262	ENSSSCT00000077102	6	4929	MSTRG.3828	ENSSSCG00000045895	0.358169048827444	-1.4812874226457	0.0391776736136147	0.482286083817457	down
Know	26548	0	chr14	+	108662391	108666019	ENSSSCT00000098895	1	3629	MSTRG.8314	ENSSSCG00000060405	0.365042105232728	-1.45386521580691	0.0335707615307263	0.448188389031542	down
Know	1546	0	X	-	76071987	76076123	ENSSSCT00000101130	1	4137	ENSSSCG00000055003	ENSSSCG00000055003	0.373967164684341	-1.41901649169069	0.0224661942591794	0.352152514524175	down
Know	22159	0	chr13	+	181514925	181519994	ENSSSCT00000098395	1	5070	ENSSSCG00000053641	ENSSSCG00000053641	0.374236757518909	-1.41797682790176	0.0147479412761175	0.268542894033706	down
Know	31100	0	chr16	-	6366525	6383886	ENSSSCT00000086832	2	1988	MSTRG.9745	ENSSSCG00000051120	0.37744961261766	-1.40564402920065	0.0150544779701099	0.271336840340805	down
Know	55009	0	chr5	+	51154896	51157968	ENSSSCT00000100187	1	3073	MSTRG.16850	ENSSSCG00000057030	0.411839319120942	-1.27984652136969	0.0313371052406579	0.432139639139277	down
Know	29022	0	chr15	+	71274561	71279703	ENSSSCT00000087670	2	4977	MSTRG.9110	ENSSSCG00000050206	0.461940401123618	-1.11422136564833	0.000534458513982877	0.0181082942730108	down
Know	45861	0	chr3	+	45095956	45112883	ENSSSCT00000084437	4	2754	ENSSSCG00000041825	ENSSSCG00000041825	0.470235169449692	-1.08854565097681	0.00114384845268662	0.0357789695475293	down
Know	26328	0	chr14	+	101478986	101482215	ENSSSCT00000093344	2	3168	MSTRG.8253	ENSSSCG00000053106	0.476800667651524	-1.06854183891768	0.000187013614514519	0.00682949033478331	down
Know	22163	0	chr13	-	182100552	182103938	ENSSSCT00000096238	1	3387	MSTRG.6943	ENSSSCG00000060198	0.488535963588249	-1.03346332474972	0.0236409557285116	0.364298058991454	down
Know	40342	0	chr2	+	69652554	69654939	ENSSSCT00000102202	2	1025	MSTRG.12370	ENSSSCG00000055823	0.492592100130325	-1.02153460386371	0.0107541726655083	0.217041112408601	down
Know	7977	0	chr1	-	218343105	218347758	ENSSSCT00000098310	2	4570	MSTRG.2439	ENSSSCG00000054547	0.502014637638759	-0.994198664295034	0.0186890051149639	0.312683393472308	down
Know	17159	0	chr13	+	4662315	4663986	ENSSSCT00000096731	2	1587	MSTRG.5344	ENSSSCG00000062127	0.515013532599171	-0.957317753548377	0.0224765745464371	0.352152514524175	down
Know	20102	0	chr13	-	100436162	100442052	ENSSSCT00000067714	2	4284	MSTRG.6323	ENSSSCG00000042151	0.515102460979423	-0.95706866211731	0.0196882966315293	0.323173498220701	down
Know	70444	0	chr8	+	81140551	81144451	ENSSSCT00000076261	2	3728	MSTRG.21679	ENSSSCG00000046523	0.519289334639018	-0.945389499774399	0.0111832587563277	0.222771063498884	down
Know	42387	0	chr2	-	122797326	122802863	ENSSSCT00000094375	1	5538	ENSSSCG00000060881	ENSSSCG00000060881	0.519326042010993	-0.945287522575284	0.00207931258917416	0.0602220266876422	down
Know	12406	0	chr11	+	19052490	19056486	ENSSSCT00000100262	2	3844	MSTRG.3872	ENSSSCG00000058335	0.53268626900079	-0.908642001710808	0.00546891044282174	0.131285603346442	down
Know	32903	0	chr17	-	11505018	11511493	ENSSSCT00000105810	2	6412	MSTRG.10286	ENSSSCG00000055937	0.534048527157753	-0.904957254268611	0.00260822330374124	0.0729121489709818	down
Know	25170	0	chr14	+	59939390	59943071	ENSSSCT00000095701	1	3682	ENSSSCG00000061097	ENSSSCG00000061097	0.541271102498569	-0.885576727701008	0.00139720371997402	0.0428356513187436	down
Know	54531	0	chr5	-	31408051	31412930	ENSSSCT00000098891	1	4880	ENSSSCG00000053368	ENSSSCG00000053368	0.542431299638707	-0.882487666909571	0.0394915584522972	0.483839651487106	down
Know	723	0	X	-	40582533	40586374	ENSSSCT00000106303	1	3842	MSTRG.209	ENSSSCG00000061762	0.554451136443488	-0.850867773034057	0.0251101235950302	0.378943070753694	down
Know	48139	0	chr3	-	118874399	118879670	ENSSSCT00000098431	2	5185	ENSSSCG00000056512	ENSSSCG00000056512	0.561721285458619	-0.832073622496451	0.0248607208746086	0.376272624148366	down
Know	4122	0	chr1	+	54057109	54063546	ENSSSCT00000092519	4	6165	ENSSSCG00000060869	ENSSSCG00000060869	0.582154207056642	-0.780526735073898	0.0146058797004381	0.266943047226859	down
Know	39387	0	chr2	-	57880687	57885951	ENSSSCT00000106814	2	5173	MSTRG.12106	ENSSSCG00000059883	0.601117093310931	-0.734282049899719	0.0133848130011184	0.252267670580051	down
Know	7960	0	chr1	+	217442048	217521483	ENSSSCT00000086682	4	2375	MSTRG.2431	ENSSSCG00000043234	0.612829946080784	-0.706441298266365	0.0399406950801073	0.48692135229056	down
Know	31630	0	chr16	-	34041420	34045535	ENSSSCT00000093506	2	3162	MSTRG.9878	ENSSSCG00000053766	0.619368185078728	-0.691130816505028	0.0293500263140344	0.415784950070484	down
Know	53455	0	chr5	-	14030486	14035010	ENSSSCT00000094623	1	4525	MSTRG.16408	ENSSSCG00000045128	0.623252098645662	-0.682112259247454	0.0255929874913463	0.383655323255333	down
Know	23046	0	chr14	-	7594259	7596704	ENSSSCT00000104453	2	2354	MSTRG.7196	ENSSSCG00000057404	0.634732410991812	-0.655779582842819	0.0109858925402341	0.220010388781222	down
Know	42901	0	chr2	+	140460941	140466123	ENSSSCT00000105554	1	5183	MSTRG.13131	ENSSSCG00000061481	0.640281642415046	-0.643221447998253	0.00824665078074777	0.178923749269511	down
Know	47096	0	chr3	-	86145951	86150746	ENSSSCT00000099996	1	4796	MSTRG.14454	ENSSSCG00000054745	0.646295212227312	-0.629734790756423	0.00379899647288074	0.0985511846009134	down
Know	45875	0	chr3	+	45729429	45734950	ENSSSCT00000106245	1	5522	ENSSSCG00000054359	ENSSSCG00000054359	0.647218691663977	-0.627674821511426	0.028673457845012	0.409264937734755	down
Know	18612	0	chr13	+	43513741	43516987	ENSSSCT00000100040	1	3247	MSTRG.5829	ENSSSCG00000056429	0.663588041837702	-0.591640206388777	0.00846143796673784	0.18191161118446	down
Know	44925	0	chr3	+	28900896	28902965	ENSSSCT00000077274	2	1903	MSTRG.13769	ENSSSCG00000043695	0.66988248011354	-0.578020074284874	0.019596122431556	0.322744449449123	down
Know	18929	0	chr13	-	61436678	61439237	ENSSSCT00000082189	2	2442	MSTRG.5950	ENSSSCG00000042319	0.670104995931764	-0.57754093179114	0.034447256917359	0.45377371438469	down
Know	27614	0	chr15	-	3910421	3934199	ENSSSCT00000094226	3	5061	MSTRG.8649	ENSSSCG00000059296	0.676796656407896	-0.563205653787157	0.0489839483044468	0.535950970471587	down
Know	30209	0	chr15	-	115485606	115489158	ENSSSCT00000104185	1	3553	MSTRG.9472	ENSSSCG00000054367	1.48239970192185	0.567934496383439	0.0312589630832826	0.43146785734795	up
Know	37029	0	chr2	-	5174773	5179892	ENSSSCT00000074377	2	5052	MSTRG.11564	ENSSSCG00000048979	1.48258327085856	0.56811313754085	0.0109073657320617	0.219152481267449	up
Know	36142	0	chr18	-	42764386	42769920	ENSSSCT00000104966	1	5535	MSTRG.11296	ENSSSCG00000061806	1.48533832054511	0.570791575996481	0.0306467179678494	0.426024973239251	up
Know	34470	0	chr17	+	54145944	54149380	ENSSSCT00000100751	2	3339	MSTRG.10785	ENSSSCG00000061704	1.49371992862521	0.578909669237332	0.000177635654275245	0.00650727888044274	up
Know	11574	0	chr10	+	65145479	65148626	ENSSSCT00000098187	1	3148	MSTRG.3547	ENSSSCG00000056203	1.49955355615425	0.584533048594364	0.0346151456019596	0.454610558915551	up
Know	1712	0	X	-	84544181	84548098	ENSSSCT00000094985	1	3918	MSTRG.469	ENSSSCG00000054451	1.50537904476645	0.590126794063315	0.00622687616244495	0.145151057254067	up
Know	43238	0	chr2	-	147099338	147105455	ENSSSCT00000095961	1	6118	ENSSSCG00000063245	ENSSSCG00000063245	1.50889293383538	0.593490440520171	0.00459241371004868	0.11495538697424	up
Know	26696	0	chr14	+	111657501	111668280	ENSSSCT00000068138	2	2320	MSTRG.8367	ENSSSCG00000049992	1.51020304832126	0.594742534393029	0.0367436673653497	0.467863514396526	up
Know	18904	0	chr13	-	60180427	60184076	ENSSSCT00000093461	1	3650	MSTRG.5938	ENSSSCG00000058662	1.51048255995744	0.595009526794643	0.00860687883623366	0.184026553724487	up
Know	33961	0	chr17	+	40603977	40609315	ENSSSCT00000106071	1	5339	MSTRG.10605	ENSSSCG00000063138	1.51054496992211	0.59506913469007	0.00614642450163701	0.143578382253919	up
Know	13957	0	chr12	-	8302488	8308416	ENSSSCT00000101713	1	5929	MSTRG.4334	ENSSSCG00000054863	1.51788788611867	0.602065234683619	0.0467009273464375	0.524375565083839	up
Know	72716	0	chr9	+	21761700	21845171	ENSSSCT00000089944	6	2013	MSTRG.22423	ENSSSCG00000044939	1.52349401132076	0.607383828967738	0.0273798641038923	0.396886220916752	up
Know	70096	0	chr8	+	69219143	69225686	ENSSSCT00000102397	3	6408	MSTRG.21554	ENSSSCG00000058747	1.53657668445801	0.619719767924455	0.00736964279559413	0.163658530980235	up
Know	61010	0	chr6	-	80096962	80099370	ENSSSCT00000102086	3	2230	MSTRG.18777	ENSSSCG00000060897	1.53827811023955	0.621316356350167	0.0340284504040986	0.451013466158187	up
Know	11332	0	chr10	-	54260305	54265051	ENSSSCT00000091943	1	4747	MSTRG.3479	ENSSSCG00000057673	1.54106509806704	0.623927805833773	0.00143086199667823	0.0437303935608032	up
Know	55684	0	chr5	-	68737702	68745427	ENSSSCT00000087520	2	1580	MSTRG.17019	ENSSSCG00000043186	1.54242765219201	0.625202821127266	0.0037867520877685	0.0983384508766934	up
Know	58926	0	chr6	-	51237744	51254349	ENSSSCT00000078798	3	1685	MSTRG.18112	ENSSSCG00000042051	1.54317760296968	0.625904109982902	0.0278065898732715	0.401286586977731	up
Know	65106	0	chr7	-	24982660	24985959	ENSSSCT00000106604	2	2590	MSTRG.20079	ENSSSCG00000062260	1.56286731938069	0.644195305019254	0.0373973730332271	0.470983089194745	up
Know	56352	0	chr5	-	89197646	89203040	ENSSSCT00000092423	1	5395	MSTRG.17242	ENSSSCG00000054130	1.56684235983033	0.647860037416517	0.0220246556949166	0.347798608468272	up
Know	30222	0	chr15	+	115682878	115687018	ENSSSCT00000093827	1	4141	ENSSSCG00000054900	ENSSSCG00000054900	1.57252300623546	0.653081124092808	0.00424863217387344	0.108150185922528	up
Know	45032	0	chr3	+	33598166	33604737	ENSSSCT00000099977	1	6572	ENSSSCG00000059976	ENSSSCG00000059976	1.57646503094076	0.656693168595382	0.0402310637499723	0.488815342422235	up
Know	9514	0	chr1	+	269600798	269754992	ENSSSCT00000067721	2	2293	ENSSSCG00000043118	ENSSSCG00000043118	1.57883795192892	0.658863104101425	0.0100996446926301	0.20710981174058	up
Know	38603	0	chr2	+	25248437	25251199	ENSSSCT00000103269	2	2668	MSTRG.11888	ENSSSCG00000057682	1.59301685787629	0.671761534060861	0.00465039293286163	0.116109363609792	up
Know	12095	0	chr11	-	10014181	10021379	ENSSSCT00000092962	2	7121	ENSSSCG00000053685	ENSSSCG00000053685	1.60155316727404	0.679471692517468	0.00389216949728618	0.100648963336128	up
Know	61173	0	chr6	-	83066722	83073121	ENSSSCT00000093941	1	6400	MSTRG.18823	ENSSSCG00000062148	1.60753459090585	0.684849781778048	0.00984354405795699	0.20374488049494	up
Know	36	0	X	-	624667	627888	ENSSSCT00000092876	1	3222	MSTRG.13	ENSSSCG00000059760	1.61441424650754	0.691010810772894	0.0434100936422336	0.507463763165452	up
Know	75774	0	chr9	-	130579510	130585978	ENSSSCT00000089907	2	6402	ENSSSCG00000050926	ENSSSCG00000050926	1.62173644601705	0.697539381257639	0.0484560694937456	0.532886875402328	up
Know	65358	0	chr7	-	30551163	30557335	ENSSSCT00000098312	1	6173	MSTRG.20142	ENSSSCG00000063137	1.6233280203103	0.69895454976848	0.00267419270602403	0.0742584833900448	up
Know	18685	0	chr13	-	46357111	46363582	ENSSSCT00000106205	2	6398	MSTRG.5859	ENSSSCG00000060589	1.64258600887139	0.715968914732398	0.0322088372307557	0.439566387629777	up
Know	35426	0	chr18	-	14595363	14598131	ENSSSCT00000104509	3	2633	MSTRG.11063	ENSSSCG00000058750	1.64310125644887	0.716421389402639	0.00683734455305526	0.155222977325484	up
Know	61174	0	chr6	+	83082288	83087067	ENSSSCT00000078179	2	4526	MSTRG.18824	ENSSSCG00000050714	1.64903999376989	0.721626388535115	0.0197759978662768	0.323950170354876	up
Know	34476	0	chr17	+	54411544	54417304	ENSSSCT00000085109	3	5666	MSTRG.10790	ENSSSCG00000050854	1.65205964313676	0.724265772292685	0.00444553519181807	0.112017138953842	up
Know	26237	0	chr14	-	99386839	99388601	ENSSSCT00000101312	2	1665	MSTRG.8217	ENSSSCG00000063135	1.65801454398959	0.729456662110882	0.0235010943351297	0.362523851041827	up
Know	32073	0	chr16	-	50559034	50562284	ENSSSCT00000101737	2	3180	MSTRG.10052	ENSSSCG00000041085	1.66504304026448	0.735559470493878	0.0197961704749533	0.32403728779948	up
Know	67782	0	chr7	+	92504689	92507721	ENSSSCT00000104884	1	3033	ENSSSCG00000054710	ENSSSCG00000054710	1.66610594429168	0.736480141666581	0.00503415108956517	0.123315033342323	up
Know	50226	0	chr4	+	77650866	77655663	ENSSSCT00000080778	2	4617	MSTRG.15447	ENSSSCG00000051386	1.66872409873527	0.738745444041434	0.000586162622175403	0.0196557184836851	up
Know	51776	0	chr4	+	103037972	103043114	ENSSSCT00000094854	1	5143	ENSSSCG00000055316	ENSSSCG00000055316	1.67310099454313	0.742524534395283	0.0306091869533392	0.425907047598194	up
Know	18581	0	chr13	-	42415628	42421623	ENSSSCT00000097984	1	5996	ENSSSCG00000057361	ENSSSCG00000057361	1.67739912064401	0.746226004861889	0.0408850799098183	0.492245864463701	up
Know	21210	0	chr13	+	138848138	138852003	ENSSSCT00000069736	2	2757	MSTRG.6686	ENSSSCG00000043870	1.67791842191084	0.74667257563134	0.00463849775343824	0.115960466641688	up
Know	7183	0	chr1	+	183684445	183689922	ENSSSCT00000096371	2	5288	MSTRG.2136	ENSSSCG00000057548	1.67931696913703	0.74787456299855	0.00491680780087542	0.121162126350228	up
Know	5036	0	chr1	+	100639964	100645352	ENSSSCT00000095282	1	5389	MSTRG.1422	ENSSSCG00000061702	1.68121554134012	0.749504698094723	0.000502922809255852	0.0171304917458613	up
Know	42078	0	chr2	+	105584366	105589630	ENSSSCT00000096580	1	5265	ENSSSCG00000060460	ENSSSCG00000060460	1.68183922524046	0.75003979831929	0.0339699558781035	0.450416143543235	up
Know	67638	0	chr7	+	88254219	88257641	ENSSSCT00000099590	2	3308	MSTRG.20856	ENSSSCG00000063413	1.68215793994406	0.750313168421078	0.020044922995797	0.32685623820779	up
Know	27128	0	chr14	+	125335948	125341307	ENSSSCT00000100859	1	5360	ENSSSCG00000060789	ENSSSCG00000060789	1.68391205216457	0.751816790886857	0.0301331047650888	0.422288282286187	up
Know	58758	0	chr6	+	49470750	49474125	ENSSSCT00000084242	2	3297	MSTRG.18060	ENSSSCG00000044323	1.69344064147462	0.759957418334254	0.0158188577543756	0.280338613225719	up
Know	4064	0	chr1	-	51360896	51363966	ENSSSCT00000094660	1	3071	MSTRG.1113	ENSSSCG00000058397	1.69724132565738	0.763191711949585	0.00256850654875517	0.072007347150385	up
Know	13261	0	chr12	-	181217	190365	ENSSSCT00000081165	3	1993	MSTRG.4113	ENSSSCG00000051406	1.70221888200979	0.767416559754019	0.022517731622723	0.352592381034654	up
Know	54639	0	chr5	+	34221371	34239952	ENSSSCT00000082261	2	4175	MSTRG.16725	ENSSSCG00000045667	1.71555308925611	0.778673772017048	0.0237792837202281	0.365371899754457	up
Know	63218	0	chr6	+	156727456	156732853	ENSSSCT00000066829	2	5280	ENSSSCG00000050059	ENSSSCG00000050059	1.72129999639593	0.78349855908351	0.0180207376714237	0.304710698403793	up
Know	12218	0	chr11	-	14725389	14944863	ENSSSCT00000093145	6	3618	MSTRG.3791	ENSSSCG00000043719	1.73312345305177	0.793374423547169	0.0289546466224113	0.411875107872375	up
Know	13260	0	chr12	+	163913	169221	ENSSSCT00000098828	1	5309	MSTRG.4112	ENSSSCG00000052544	1.73394769313958	0.79406037838308	0.0231724387801989	0.359027509830618	up
Know	63790	0	chr6	-	168511966	168531863	ENSSSCT00000077725	2	3055	MSTRG.19704	ENSSSCG00000049921	1.73953943744957	0.798705386958929	0.0166232466203122	0.290229210512505	up
Know	48934	0	chr4	+	12820987	12828282	ENSSSCT00000079059	3	7143	ENSSSCG00000050281	ENSSSCG00000050281	1.7752806472634	0.828047112735534	0.00933014076855045	0.195849472417579	up
Know	11887	0	chr11	+	4231713	4238803	ENSSSCT00000067291	2	6354	MSTRG.3639	ENSSSCG00000042547	1.77939627271381	0.831387835515287	0.0491457812636901	0.536400882962869	up
Know	57982	0	chr6	+	33713528	33716735	ENSSSCT00000099780	1	3208	MSTRG.17800	ENSSSCG00000059854	1.79481843816539	0.843837910005622	0.00712480351046629	0.159916801027684	up
Know	26005	0	chr14	-	88435990	88474017	ENSSSCT00000102458	9	1257	MSTRG.8151	ENSSSCG00000063009	1.79843750882542	0.846744030324565	0.00883501518725227	0.187945159853884	up
Know	21435	0	chr13	+	144855974	145197617	ENSSSCT00000105147	6	6547	MSTRG.6736	ENSSSCG00000052253	1.81028275644364	0.856215056125622	3.02975892797244E-07	0.0000127744307236992	up
Know	4560	0	chr1	+	77400525	77426142	ENSSSCT00000087712	4	2205	MSTRG.1280	ENSSSCG00000050067	1.81222970173214	0.857765829858208	0.0386356796054465	0.478956663111358	up
Know	74404	0	chr9	+	73218243	73223364	ENSSSCT00000102053	1	5122	ENSSSCG00000055922	ENSSSCG00000055922	1.82963348141034	0.871554671727274	0.0102967244592261	0.209757760614502	up
Know	6472	0	chr1	-	152462451	152576089	ENSSSCT00000106387	7	1774	MSTRG.1893	ENSSSCG00000061619	1.83813874584827	0.878245667819844	0.00497226535755267	0.122118254168805	up
Know	71154	0	chr8	-	117121932	117124941	ENSSSCT00000094257	1	3010	MSTRG.21940	ENSSSCG00000059573	1.84039295728322	0.880013840736572	0.00951042088170499	0.199063766699185	up
Know	286	0	X	+	14570052	14576346	ENSSSCT00000093397	2	6039	MSTRG.104	ENSSSCG00000061703	1.85732597948199	0.893227045057636	0.000934178217985457	0.0297279535033256	up
Know	10168	0	chr10	+	14406598	14411661	ENSSSCT00000102966	2	4979	MSTRG.3096	ENSSSCG00000060353	1.86039854680737	0.895611718059109	0.0168882153411304	0.292576705264793	up
Know	29635	0	chr15	-	95397339	95402138	ENSSSCT00000095513	1	4800	ENSSSCG00000061088	ENSSSCG00000061088	1.86755388990865	0.901149873848372	0.0490150350862879	0.535950970471587	up
Know	61789	0	chr6	+	92685412	92690519	ENSSSCT00000092691	1	5108	MSTRG.19045	ENSSSCG00000059310	1.88738842812595	0.916391362876417	0.0413435811894617	0.495050978599579	up
Know	72370	0	chr9	-	10385344	10388323	ENSSSCT00000098381	2	2899	ENSSSCG00000053275	ENSSSCG00000053275	1.90111232609803	0.926843775288471	0.0302530246536267	0.423177771643667	up
Know	70518	0	chr8	-	84396502	84401688	ENSSSCT00000098763	1	5187	MSTRG.21704	ENSSSCG00000056484	1.90267950421313	0.92803256811607	0.0393663253216337	0.483280192654901	up
Know	22156	0	chr13	+	181426903	181432404	ENSSSCT00000105888	1	5502	ENSSSCG00000060148	ENSSSCG00000060148	1.90551937237337	0.93018427531614	0.00638459267481992	0.14771202200612	up
Know	63786	0	chr6	+	168407509	168412694	ENSSSCT00000104784	2	5102	ENSSSCG00000061654	ENSSSCG00000061654	1.90570097227529	0.930321760559414	0.0274615760163946	0.397677523897661	up
Know	67936	0	chr7	-	95974422	95981226	ENSSSCT00000096808	1	6805	MSTRG.20981	ENSSSCG00000055189	1.90832581051015	0.932307505242442	0.000461078213967238	0.0158324216457638	up
Know	3051	0	chr1	-	2557939	2564417	ENSSSCT00000101694	1	6479	MSTRG.801	ENSSSCG00000062746	1.91316070734551	0.935958066549811	0.0489925208056297	0.535950970471587	up
Know	36309	0	chr18	-	48866708	48878034	ENSSSCT00000104541	2	4630	MSTRG.11350	ENSSSCG00000062371	1.91408208426257	0.93665270026243	0.0192172553469037	0.318922696332924	up
Know	65670	0	chr7	-	37578486	37581885	ENSSSCT00000101028	1	3400	MSTRG.20256	ENSSSCG00000060399	1.91911162705444	0.940438629779328	0.0350671871795485	0.457509522618478	up
Know	41924	0	chr2	+	98569900	98576542	ENSSSCT00000094706	1	6643	ENSSSCG00000056205	ENSSSCG00000056205	1.92160777758049	0.942313895380842	0.0218960804551935	0.345954531954916	up
Know	18906	0	chr13	-	60259580	60262900	ENSSSCT00000100594	1	3321	MSTRG.5940	ENSSSCG00000061944	1.92551128498956	0.945241578471572	0.0286635434290451	0.409223018152402	up
Know	34485	0	chr17	+	54538951	54544769	ENSSSCT00000070469	2	5659	MSTRG.10799	ENSSSCG00000048146	1.93078115652382	0.949184651968547	0.0108726614213527	0.21853006158359	up
Know	63791	0	chr6	-	168521044	168534885	ENSSSCT00000094580	3	2755	MSTRG.19705	ENSSSCG00000054122	1.9408540938577	0.956691665717749	0.0385545951238874	0.478457141223206	up
Know	10605	0	chr10	-	28871368	28995517	ENSSSCT00000084444	7	5716	MSTRG.3219	ENSSSCG00000038150	1.94128200457328	0.957009709523611	0.0382430865156077	0.476577261145439	up
Know	42081	0	chr2	+	105737684	105743344	ENSSSCT00000091880	1	5661	ENSSSCG00000056558	ENSSSCG00000056558	1.94437513816169	0.959306592273408	0.0332196238459629	0.445990428731931	up
Know	48151	0	chr3	-	119325353	119330986	ENSSSCT00000093240	1	5634	ENSSSCG00000058875	ENSSSCG00000058875	1.94779169273833	0.961839396145799	0.0133201581425841	0.251436741198718	up
Know	34404	0	chr17	+	51707496	51711384	ENSSSCT00000078403	2	2597	MSTRG.10757	ENSSSCG00000050651	1.95535528696843	0.967430768237341	0.044287583871456	0.512615454209004	up
Know	55726	0	chr5	-	69452609	69460731	ENSSSCT00000083921	2	5982	MSTRG.17045	ENSSSCG00000043418	1.95598258428109	0.96789352484886	0.0151061477928135	0.27196808718483	up
Know	51544	0	chr4	-	98524369	98527703	ENSSSCT00000097160	1	3335	MSTRG.15762	ENSSSCG00000062509	1.95794666990479	0.969341469685375	0.0322870681753259	0.439861617053354	up
Know	28867	0	chr15	+	64919438	64923868	ENSSSCT00000103082	1	4431	MSTRG.9050	ENSSSCG00000063481	1.96197196297998	0.972304425268285	0.0144472315962455	0.265441451059316	up
Know	74325	0	chr9	-	71590742	71698680	ENSSSCT00000105932	4	8400	MSTRG.22894	ENSSSCG00000053756	1.98805390878719	0.991356878069943	0.0143321429840823	0.264156139562957	up
Know	39955	0	chr2	+	65300660	65302685	ENSSSCT00000095927	2	1940	ENSSSCG00000055091	ENSSSCG00000055091	1.98833868567896	0.991563520749437	0.0273031626313563	0.396289578125213	up
Know	21549	0	chr13	+	147152629	147157716	ENSSSCT00000102391	1	5088	ENSSSCG00000055595	ENSSSCG00000055595	2.00228409993915	1.00164668970547	0.00840587994267592	0.181448823245491	up
Know	11325	0	chr10	+	54083793	54091149	ENSSSCT00000102189	1	7357	ENSSSCG00000061427	ENSSSCG00000061427	2.00527198816953	1.00379793212685	0.016260662271813	0.286044265620744	up
Know	29632	0	chr15	-	95370503	95374637	ENSSSCT00000105493	1	4135	ENSSSCG00000055467	ENSSSCG00000055467	2.01538862234407	1.01105805685221	0.0322263248143855	0.439566387629777	up
Know	42386	0	chr2	-	122780582	122786930	ENSSSCT00000094131	1	6349	ENSSSCG00000056105	ENSSSCG00000056105	2.02397473353893	1.01719128013815	0.0477940097994097	0.529480710375062	up
Know	16777	0	chr12	-	57960280	57966504	ENSSSCT00000104864	1	6225	MSTRG.5228	ENSSSCG00000061863	2.03966005137515	1.02832871932237	0.0180147191548997	0.304710698403793	up
Know	6394	0	chr1	+	147869528	147874556	ENSSSCT00000092394	1	5029	ENSSSCG00000056587	ENSSSCG00000056587	2.0543513992928	1.03868297749661	0.00626076984086711	0.145651682029756	up
Know	13954	0	chr12	+	8243880	8423906	ENSSSCT00000071780	6	4783	MSTRG.4332	ENSSSCG00000033537	2.05589176261442	1.03976431236745	0.0321866853525618	0.439441232029965	up
Know	21570	0	chr13	-	147313276	147322616	ENSSSCT00000101966	2	3329	MSTRG.6798	ENSSSCG00000055871	2.05694857829661	1.04050572834814	0.0131551624285028	0.248789172989852	up
Know	56884	0	chr6	-	2993213	2999312	ENSSSCT00000106712	1	6100	ENSSSCG00000057541	ENSSSCG00000057541	2.06899701312658	1.04893156247652	0.0205336924207569	0.332123697403468	up
Know	57239	0	chr6	+	13436564	13445629	ENSSSCT00000075355	2	7032	MSTRG.17556	ENSSSCG00000044428	2.08586319392873	1.06064453853222	0.0151752601134519	0.272508827432285	up
Know	71387	0	chr8	-	130339880	130343248	ENSSSCT00000106073	1	3369	MSTRG.22021	ENSSSCG00000061629	2.10307208718473	1.07249830230055	0.0329957609008708	0.444280519483655	up
Know	12094	0	chr11	-	9986910	9993254	ENSSSCT00000096070	3	6201	ENSSSCG00000063214	ENSSSCG00000063214	2.10648764168605	1.07483945194073	0.0000799402593203304	0.00303653903424745	up
Know	63448	0	chr6	-	161610873	161616375	ENSSSCT00000067672	3	4808	MSTRG.19610	ENSSSCG00000045126	2.11253944715017	1.0789782808867	0.0133967909597663	0.252314833975381	up
Know	13966	0	chr12	+	8512717	8514733	ENSSSCT00000093910	3	1915	MSTRG.4341	ENSSSCG00000055242	2.12004392811941	1.0840941582901	0.0116262623168549	0.22827876083737	up
Know	56218	0	chr5	-	84042601	84046685	ENSSSCT00000067716	2	3972	MSTRG.17184	ENSSSCG00000041533	2.12280125951159	1.08596930984981	0.0128351698866273	0.244962537806964	up
Know	49821	0	chr4	+	60636829	60642267	ENSSSCT00000099216	2	5325	MSTRG.15322	ENSSSCG00000058295	2.13279633607531	1.09274620713999	0.00440529389516938	0.111316709029638	up
Know	37292	0	chr2	+	6808245	6811483	ENSSSCT00000100549	1	3239	MSTRG.11638	ENSSSCG00000060056	2.1587146962687	1.11017258403814	0.0358463145167315	0.46286889037688	up
Know	75520	0	chr9	-	122160588	122169260	ENSSSCT00000075154	3	3022	MSTRG.23245	ENSSSCG00000051167	2.16357847665106	1.11341945069832	0.0396780108925369	0.485009516639516	up
Know	11949	0	chr11	-	5861714	5864726	ENSSSCT00000092900	1	3013	MSTRG.3667	ENSSSCG00000055712	2.17637249288346	1.12192549943973	0.00625406091055197	0.145553340612287	up
Know	73507	0	chr9	+	46130997	46134181	ENSSSCT00000016464	1	3185	MSTRG.22703	ENSSSCG00000059517	2.2027682872983	1.13931774363284	0.043793894198101	0.509808127338092	up
Know	11430	0	chr10	+	58134945	58141661	ENSSSCT00000099126	1	6717	ENSSSCG00000060743	ENSSSCG00000060743	2.21007260935655	1.14409376845735	0.0146689516829746	0.267636339078713	up
Know	33904	0	chr17	-	39858507	39863345	ENSSSCT00000074967	2	3465	MSTRG.10588	ENSSSCG00000047748	2.2172364879822	1.1487626546633	0.000343300011553227	0.0121071571723303	up
Know	32681	0	chr17	-	789077	793369	ENSSSCT00000092091	2	4210	ENSSSCG00000056747	ENSSSCG00000056747	2.21742877087352	1.14888776244832	0.0215422048756255	0.342950264318828	up
Know	21813	0	chr13	+	159580381	159587622	ENSSSCT00000104303	1	7242	ENSSSCG00000055169	ENSSSCG00000055169	2.27868725859107	1.18820293362452	0.00745367180304661	0.165149375737394	up
Know	26119	0	chr14	-	91393528	91398678	ENSSSCT00000100963	1	5151	ENSSSCG00000060633	ENSSSCG00000060633	2.2918745587197	1.19652808315872	0.0277058067565498	0.400481269890891	up
Know	16239	0	chr12	-	50036412	50039506	ENSSSCT00000096562	1	3095	ENSSSCG00000058635	ENSSSCG00000058635	2.33633659252084	1.22424813610966	0.0284298423467367	0.407274505079082	up
Know	42134	0	chr2	+	109063500	109066516	ENSSSCT00000093322	1	3017	MSTRG.12893	ENSSSCG00000058497	2.3694023491315	1.24452320398518	0.0378984473888159	0.474126715210466	up
Know	23311	0	chr14	-	16597957	16601331	ENSSSCT00000105796	1	3375	ENSSSCG00000060586	ENSSSCG00000060586	2.38123492811767	1.25170996118393	0.0277248208714636	0.400500743667604	up
Know	7465	0	chr1	+	191159588	191164113	ENSSSCT00000080788	2	4019	ENSSSCG00000046397	ENSSSCG00000046397	2.39002612881423	1.25702639046739	0.0233150867614621	0.360452507412835	up
Know	41855	0	chr2	-	95450614	95456151	ENSSSCT00000094578	1	5538	ENSSSCG00000054377	ENSSSCG00000054377	2.41348934561122	1.27112045799537	0.000627766050383092	0.020883636465637	up
Know	69235	0	chr8	-	29111933	29114383	ENSSSCT00000096540	2	2355	MSTRG.21301	ENSSSCG00000055860	2.42050999577421	1.27531105198605	0.000741320387754001	0.0242892175538461	up
Know	49318	0	chr4	+	34356037	34359392	ENSSSCT00000101382	1	3356	MSTRG.15157	ENSSSCG00000059565	2.45923918449632	1.29821205762837	0.00413677233108631	0.1059465329458	up
Know	22002	0	chr13	-	173548854	173554080	ENSSSCT00000105989	1	5227	MSTRG.6893	ENSSSCG00000059367	2.49771700189664	1.32061002494866	0.000454985078035302	0.0156506861241598	up
Know	7466	0	chr1	+	191178216	191183316	ENSSSCT00000101916	1	5101	ENSSSCG00000061720	ENSSSCG00000061720	2.51303055376077	1.32942821180399	0.000844582912151337	0.0272164523158043	up
Know	63856	0	chr6	+	169544755	169551085	ENSSSCT00000104656	1	6331	ENSSSCG00000054599	ENSSSCG00000054599	2.52289771022898	1.33508171406808	0.024887765393376	0.37658476588135	up
Know	12370	0	chr11	-	18297924	18301982	ENSSSCT00000100878	3	3038	MSTRG.3855	ENSSSCG00000059626	2.52437152321303	1.33592425392295	0.00186232538686134	0.0547760890742381	up
Know	34410	0	chr17	+	51912775	51921746	ENSSSCT00000103764	1	8972	MSTRG.10761	ENSSSCG00000059223	2.52658970433407	1.33719140247733	0.00283370238946771	0.0780619123719549	up
Know	27818	0	chr15	+	18445365	18567560	ENSSSCT00000073597	2	2977	MSTRG.8706	ENSSSCG00000041827	2.53887276044127	1.34418809389042	0.00362086550261845	0.0951008243900894	up
Know	28909	0	chr15	-	66250437	66253544	ENSSSCT00000082269	2	2493	ENSSSCG00000050752	ENSSSCG00000050752	2.56950046614851	1.36148791387106	0.0467788013016869	0.524524051059688	up
Know	51785	0	chr4	+	103403129	103407906	ENSSSCT00000074180	2	4733	MSTRG.15860	ENSSSCG00000051427	2.57397963583297	1.36400063965069	0.0407798359878208	0.491746406371585	up
Know	13096	0	chr11	+	74267482	74327548	ENSSSCT00000099874	4	2821	MSTRG.4063	ENSSSCG00000045152	2.57643293538175	1.36537503958917	0.0000250769441966501	0.0009864102616964	up
Know	6055	0	chr1	+	131202484	131210993	ENSSSCT00000095992	1	8510	MSTRG.1784	ENSSSCG00000054418	2.60229238691724	1.37978306868793	0.0227402738295465	0.354989172166375	up
Know	28263	0	chr15	+	38823714	38827992	ENSSSCT00000097422	1	4279	ENSSSCG00000059820	ENSSSCG00000059820	2.61264067806124	1.38550872143357	0.0393528613720214	0.483280192654901	up
Know	31558	0	chr16	-	30959075	30962854	ENSSSCT00000106315	1	3780	ENSSSCG00000061110	ENSSSCG00000061110	2.63388828538236	1.39719415594265	0.000360406549528564	0.0126647595705816	up
Know	65434	0	chr7	-	31573753	31585356	ENSSSCT00000100281	2	1194	MSTRG.20173	ENSSSCG00000061760	2.63474798281463	1.39766497274232	0.00131727056462598	0.0404908812079397	up
Know	55710	0	chr5	+	69210508	69218980	ENSSSCT00000100149	1	8473	MSTRG.17039	ENSSSCG00000060263	2.63875445789895	1.39985711085648	0.0221704811378908	0.349288335925023	up
Know	67700	0	chr7	-	89484847	89487592	ENSSSCT00000105972	2	2660	MSTRG.20879	ENSSSCG00000052383	2.73858388705463	1.45343007302087	0.000539310808086953	0.0182200688844998	up
Know	56885	0	chr6	-	3000078	3003875	ENSSSCT00000102068	1	3798	ENSSSCG00000058346	ENSSSCG00000058346	2.7685072467097	1.46910829820151	0.0167005259487176	0.291075526409016	up
Know	17604	0	chr13	+	24570846	24574757	ENSSSCT00000087157	2	3810	MSTRG.5502	ENSSSCG00000046162	2.79842051023198	1.48461276823639	0.00486014363152211	0.120119074523869	up
Know	20363	0	chr13	+	115766600	115771936	ENSSSCT00000095052	1	5337	ENSSSCG00000058848	ENSSSCG00000058848	2.80684946714032	1.4889516934074	0.00707212132557843	0.159099671508956	up
Know	20364	0	chr13	-	115766619	115771987	ENSSSCT00000099081	1	5369	ENSSSCG00000054717	ENSSSCG00000054717	2.8068839203949	1.48896940195752	0.00707212132557843	0.159099671508956	up
Know	37875	0	chr2	-	9519212	9522311	ENSSSCT00000106567	1	3100	ENSSSCG00000062139	ENSSSCG00000062139	2.80879146935039	1.48994951969339	0.0463340477369797	0.522887351496272	up
Know	21764	0	chr13	+	157766769	157769963	ENSSSCT00000105507	1	3195	ENSSSCG00000063265	ENSSSCG00000063265	2.83489858332795	1.50329712460421	0.00425248831176052	0.108201382644877	up
Know	36095	0	chr18	-	41411764	41447325	ENSSSCT00000103019	7	1217	MSTRG.11274	ENSSSCG00000058371	2.84210672768976	1.50696073213792	0.0100505002686994	0.206462973820999	up
Know	22079	0	chr13	-	179192582	179198609	ENSSSCT00000098732	1	6028	ENSSSCG00000058418	ENSSSCG00000058418	2.88680647522617	1.52947439590446	0.0467341485565521	0.524375565083839	up
Know	60061	0	chr6	+	62140474	62172846	ENSSSCT00000096039	6	2509	MSTRG.18468	ENSSSCG00000053530	2.92758205566804	1.54970960783881	0.0279051479317916	0.402016463043883	up
Know	29207	0	chr15	-	77877391	77881558	ENSSSCT00000099930	1	4168	ENSSSCG00000056611	ENSSSCG00000056611	2.9328646153572	1.55231047605198	0.0229712647781846	0.357033807435893	up
Know	22157	0	chr13	+	181454640	181457762	ENSSSCT00000104068	1	3123	ENSSSCG00000059902	ENSSSCG00000059902	2.98127619581334	1.57593003781549	0.0463328875551411	0.522887351496272	up
Know	11989	0	chr11	-	6976249	6981115	ENSSSCT00000072947	2	4766	MSTRG.3683	ENSSSCG00000041475	3.01722244933715	1.59322106530293	0.0463917794293566	0.522909361605937	up
Know	31233	0	chr16	-	18554581	18559448	ENSSSCT00000092600	3	4678	MSTRG.9760	ENSSSCG00000055718	3.04711309893013	1.60744304916699	0.0206058309129947	0.333106774315388	up
Know	70759	0	chr8	+	99512466	99517605	ENSSSCT00000103357	1	5140	ENSSSCG00000056500	ENSSSCG00000056500	3.04888125657558	1.60827996343868	0.00466557437748543	0.116339826388241	up
Know	963	0	X	+	45826558	45834461	ENSSSCT00000068476	2	1888	MSTRG.279	ENSSSCG00000048218	3.05743121817637	1.61232004337669	0.0337140910463452	0.449283664839611	up
Know	18464	0	chr13	-	38935633	38939315	ENSSSCT00000094976	1	3683	MSTRG.5785	ENSSSCG00000057242	3.05973942903313	1.61340879656226	0.0211507577937474	0.339204482867239	up
Know	26987	0	chr14	+	120739801	120743000	ENSSSCT00000074529	3	2810	ENSSSCG00000050964	ENSSSCG00000050964	3.0747940273707	1.62048977121823	0.0016504877969513	0.0494631879424613	up
Know	52305	0	chr4	+	119800723	119807490	ENSSSCT00000096761	1	6768	ENSSSCG00000063336	ENSSSCG00000063336	3.18223000520619	1.6700381145433	0.00152726063149119	0.0462189415770519	up
Know	57054	0	chr6	-	8238434	8244999	ENSSSCT00000104252	3	6405	MSTRG.17489	ENSSSCG00000052380	3.22519782414332	1.68938765391808	0.0414194729847667	0.495555012460951	up
Know	57546	0	chr6	+	19936691	19942566	ENSSSCT00000105911	2	5776	ENSSSCG00000052747	ENSSSCG00000052747	3.31547345927451	1.72921490610673	0.0102350937141908	0.209010449597345	up
Know	46917	0	chr3	-	79453357	79457425	ENSSSCT00000104460	1	4069	MSTRG.14405	ENSSSCG00000053668	3.32377067754362	1.73282084727568	0.0410400175229661	0.492548700858661	up
Know	22406	0	chr13	-	197003104	197005769	ENSSSCT00000074355	2	1553	MSTRG.7023	ENSSSCG00000048572	3.37976434747025	1.75692265875951	0.0405563418677177	0.490835512628926	up
Know	23457	0	chr14	+	22935472	22940730	ENSSSCT00000091937	2	5171	MSTRG.7299	ENSSSCG00000057095	3.40287338235577	1.76675347100733	0.00397895599472121	0.10248651301467	up
Know	62607	0	chr6	+	128158398	128161601	ENSSSCT00000102778	1	3204	ENSSSCG00000055757	ENSSSCG00000055757	3.54022004353199	1.82383903427618	0.00246926417370829	0.0696080269425726	up
Know	62095	0	chr6	-	99323398	99328337	ENSSSCT00000096081	2	3024	MSTRG.19138	ENSSSCG00000058692	3.6105130650391	1.85220386309388	0.0493948171092263	0.537722818192459	up
Know	17617	0	chr13	+	25081871	25089861	ENSSSCT00000098511	1	7991	MSTRG.5507	ENSSSCG00000054790	3.6165622063479	1.85461896681929	0.00266088654990105	0.0740314683421	up
Know	70554	0	chr8	+	85912358	85919170	ENSSSCT00000093070	1	6813	MSTRG.21720	ENSSSCG00000062094	3.63026762937523	1.86007591002264	0.0446533981417412	0.514382486894426	up
Know	20662	0	chr13	+	122553647	122558523	ENSSSCT00000103292	2	4781	MSTRG.6503	ENSSSCG00000054345	3.72783072378625	1.89833635046999	0.016618560173338	0.290229210512505	up
Know	66281	0	chr7	-	53265976	53269766	ENSSSCT00000100510	1	3791	ENSSSCG00000058410	ENSSSCG00000058410	3.82694993322764	1.93619502680817	0.0396293002173681	0.484616102678986	up
Know	42476	0	chr2	-	127753097	127758700	ENSSSCT00000098818	1	5604	ENSSSCG00000053601	ENSSSCG00000053601	3.832807835508	1.93840166792467	0.0443234000874069	0.512770434858211	up
Know	7488	0	chr1	+	191933681	191940902	ENSSSCT00000097279	1	7222	ENSSSCG00000057496	ENSSSCG00000057496	3.84262390539966	1.9420917803646	0.0124459838051556	0.239404560245513	up
Know	11324	0	chr10	+	54070944	54076012	ENSSSCT00000094440	1	5069	ENSSSCG00000057451	ENSSSCG00000057451	3.99746752537933	1.99908631358941	0.0496313262685875	0.538842586880116	up
Know	80	0	X	+	4876726	4881970	ENSSSCT00000083023	2	4865	MSTRG.21	ENSSSCG00000041888	4.40876965540314	2.14037610256294	0.000474990687025265	0.0163006019914247	up
Know	7584	0	chr1	+	200650059	200655165	ENSSSCT00000106403	1	5107	ENSSSCG00000062238	ENSSSCG00000062238	4.45399411749395	2.15509965272204	0.0251309258917479	0.379011956748763	up
Know	23931	0	chr14	-	34061699	34075262	ENSSSCT00000098206	4	4952	ENSSSCG00000059548	ENSSSCG00000059548	4.50314882518169	2.17093415829347	0.0239821879893518	0.36714469939637	up
Know	268	0	X	+	13693740	13701509	ENSSSCT00000091999	1	7770	ENSSSCG00000063045	ENSSSCG00000063045	4.57729546037445	2.19449541963344	0.0350374091983145	0.457357892738025	up
Know	62210	0	chr6	+	104396477	104402983	ENSSSCT00000095149	1	6507	ENSSSCG00000055334	ENSSSCG00000055334	4.61598276869159	2.20663783846139	0.0186502940930372	0.312431047775647	up
Know	10832	0	chr10	+	37163895	37169637	ENSSSCT00000102309	1	5743	ENSSSCG00000055720	ENSSSCG00000055720	4.66725920073738	2.22257559098632	0.0438845208719552	0.510038160773788	up
Know	42082	0	chr2	+	105754901	105759622	ENSSSCT00000106102	1	4722	ENSSSCG00000059037	ENSSSCG00000059037	4.73638750745972	2.24378711986473	0.00465539918671863	0.116184896553983	up
Know	21393	0	chr13	+	143390034	143394282	ENSSSCT00000100462	1	4249	ENSSSCG00000055781	ENSSSCG00000055781	4.95628643175081	2.30925956555065	0.0186687958331435	0.31261980619644	up
Know	57686	0	chr6	-	27006834	27013193	ENSSSCT00000104117	1	6360	MSTRG.17699	ENSSSCG00000054488	5.03900469936137	2.33313880176156	0.0137828688901769	0.257600853263219	up
Know	64762	0	chr7	-	23019396	23023512	ENSSSCT00000079411	2	1451	MSTRG.20002	ENSSSCG00000041410	5.12822568898539	2.35845975517335	0.00150320831352195	0.0456087244592597	up
Know	31522	0	chr16	+	29093316	29096884	ENSSSCT00000100528	1	3569	MSTRG.9861	ENSSSCG00000053561	5.31687715269805	2.41057913310483	0.0199064517951648	0.325116538940302	up
Know	63226	0	chr6	-	157014216	157018482	ENSSSCT00000096750	1	4267	ENSSSCG00000056201	ENSSSCG00000056201	5.50646471642911	2.46112637088443	0.0000919339567754624	0.0034607410981541	up
Know	71196	0	chr8	-	119302964	119307717	ENSSSCT00000103817	1	4754	ENSSSCG00000052274	ENSSSCG00000052274	5.55956106942192	2.47497098583276	0.0352855705685268	0.459166502834153	up
Know	27007	0	chr14	+	121064346	121071135	ENSSSCT00000095548	1	6790	MSTRG.8453	ENSSSCG00000056393	5.7641060675067	2.52709688333674	0.043695702658431	0.509546539184998	up
Know	62272	0	chr6	-	106403333	106408400	ENSSSCT00000096479	1	5068	MSTRG.19193	ENSSSCG00000055837	6.13967799952328	2.61816299424814	0.00624825180678419	0.145475871463313	up
Know	71666	0	chr8	-	138463790	138468941	ENSSSCT00000101139	1	5152	MSTRG.22127	ENSSSCG00000057846	6.21147915124599	2.63493686104877	0.00843568729189638	0.181624311300452	up
Know	46995	0	chr3	-	82569408	82572496	ENSSSCT00000092421	1	3089	ENSSSCG00000058786	ENSSSCG00000058786	6.26394547744277	2.64707165519516	0.00324136578236609	0.0868471912726385	up
Know	75550	0	chr9	-	123413682	123419995	ENSSSCT00000091047	2	6195	ENSSSCG00000047187	ENSSSCG00000047187	6.79054865839007	2.76352814512688	0.0331147078113262	0.445343842794422	up
Know	34038	0	chr17	+	43428132	43434724	ENSSSCT00000101195	1	6593	ENSSSCG00000057565	ENSSSCG00000057565	6.79287732393875	2.76402280005065	0.0465907111885753	0.523657135664962	up
Know	31120	0	chr16	-	8708828	8714326	ENSSSCT00000099805	1	5499	ENSSSCG00000057598	ENSSSCG00000057598	6.92989887612938	2.79283430013001	0.000263195609259337	0.00944107601678952	up
Know	46809	0	chr3	+	75326554	75332492	ENSSSCT00000103123	1	5939	ENSSSCG00000058327	ENSSSCG00000058327	7.23707640278832	2.85540700241362	0.0344974044330427	0.454150005071497	up
Know	35898	0	chr18	-	32520490	32526496	ENSSSCT00000100340	1	6007	ENSSSCG00000058000	ENSSSCG00000058000	7.44043939200409	2.89538782159504	0.000537450900422654	0.0181886658158616	up
Know	75041	0	chr9	-	106062069	106068010	ENSSSCT00000104056	2	5844	ENSSSCG00000063411	ENSSSCG00000063411	7.57891659357641	2.92199162982295	0.0336645667442899	0.449031879687482	up
Know	20506	0	chr13	-	119822588	119829194	ENSSSCT00000093325	3	6464	ENSSSCG00000052773	ENSSSCG00000052773	7.73538605252758	2.95147329454034	0.0394551473677386	0.483797812663704	up
Know	63163	0	chr6	+	154532332	154538684	ENSSSCT00000094524	1	6353	ENSSSCG00000052114	ENSSSCG00000052114	7.83068856078377	2.96913917080523	0.017192514604516	0.295869656408526	up
Know	74662	0	chr9	+	87374618	87378158	ENSSSCT00000098952	1	3541	MSTRG.23001	ENSSSCG00000051872	7.84436083108524	2.9716558992787	0.00536426830744207	0.129628748233692	up
Know	35893	0	chr18	+	32254129	32258748	ENSSSCT00000095514	2	4540	ENSSSCG00000059794	ENSSSCG00000059794	7.93827292968855	2.98882516520234	0.0488142066204877	0.534622671164329	up
Know	43213	0	chr2	+	145056664	145062081	ENSSSCT00000099845	2	5337	ENSSSCG00000058749	ENSSSCG00000058749	8.19148624211915	3.03412523447978	0.0271976384242231	0.395326517814409	up
Know	35895	0	chr18	-	32273776	32277043	ENSSSCT00000097400	1	3268	ENSSSCG00000051995	ENSSSCG00000051995	8.46377749029754	3.08130170001055	0.00149500626645429	0.0454303743633562	up
Know	12139	0	chr11	-	12536930	12541749	ENSSSCT00000098006	1	4820	MSTRG.3757	ENSSSCG00000058578	8.4928295362083	3.08624529320808	0.011641050521674	0.228420529478754	up
Know	54554	0	chr5	+	32150507	32155101	ENSSSCT00000094716	1	4595	ENSSSCG00000056354	ENSSSCG00000056354	8.52996122664787	3.09253918371825	0.00846061645982941	0.18191161118446	up
Know	63165	0	chr6	+	154597374	154602476	ENSSSCT00000090976	1	5103	ENSSSCG00000043417	ENSSSCG00000043417	8.74634641407307	3.12868048996589	0.0433449261522717	0.506906594995928	up
Know	53436	0	chr5	-	13581843	13585899	ENSSSCT00000099530	1	4057	ENSSSCG00000059264	ENSSSCG00000059264	8.82841495428623	3.14215444094758	0.0447382521404718	0.514545734045535	up
Know	7354	0	chr1	-	187690147	187693845	ENSSSCT00000089625	1	3699	ENSSSCG00000047955	ENSSSCG00000047955	8.86437003131775	3.14801810602662	0.0131338462667789	0.248559841787775	up
Know	27733	0	chr15	-	15478507	15481795	ENSSSCT00000099353	1	3289	ENSSSCG00000062143	ENSSSCG00000062143	9.39333734697973	3.23163782225803	0.0134350721058459	0.25287340947874	up
Know	36139	0	chr18	-	42660099	42669101	ENSSSCT00000076362	2	4518	MSTRG.11294	ENSSSCG00000047565	9.74398944027154	3.28451256977174	0.00805310499440274	0.175578644913281	up
Know	41931	0	chr2	-	99407043	99410701	ENSSSCT00000100486	1	3659	ENSSSCG00000057995	ENSSSCG00000057995	9.98793490460157	3.32018641867156	0.0311230259345902	0.429996312847533	up
Know	20505	0	chr13	+	119768779	119772276	ENSSSCT00000094557	1	3498	ENSSSCG00000060239	ENSSSCG00000060239	10.3537388471888	3.37207992949716	0.0428501965253198	0.504035534699855	up
Know	2311	0	X	+	112327696	112332175	ENSSSCT00000095287	1	4480	ENSSSCG00000053571	ENSSSCG00000053571	10.3960541980838	3.37796415507819	0.0348345676095211	0.456607120971346	up
Know	56257	0	chr5	+	85532646	85536699	ENSSSCT00000101175	1	4054	ENSSSCG00000057524	ENSSSCG00000057524	11.5327828444664	3.52766877019187	0.0423083919109609	0.501401080229524	up
Know	66155	0	chr7	-	49133366	49139204	ENSSSCT00000093270	1	5839	ENSSSCG00000063254	ENSSSCG00000063254	11.6365875912409	3.54059614738065	0.0449480027040143	0.515478179622162	up
Know	6933	0	chr1	+	170313378	170317680	ENSSSCT00000093436	2	4222	ENSSSCG00000053960	ENSSSCG00000053960	11.9825510011334	3.58286317537631	0.00201889590256083	0.0586847367183273	up
Know	73627	0	chr9	-	48386052	48428056	ENSSSCT00000071432	6	3055	ENSSSCG00000045095	ENSSSCG00000045095	12.0192107995846	3.58727026440526	0.0328820474558878	0.443630341935811	up
Know	20389	0	chr13	-	116791596	116796729	ENSSSCT00000103786	1	5134	ENSSSCG00000060507	ENSSSCG00000060507	12.0886488340192	3.59558109634826	0.005393842322147	0.130007327801409	up
Know	17696	0	chr13	+	27173658	27179194	ENSSSCT00000099032	1	5537	ENSSSCG00000061399	ENSSSCG00000061399	12.1885278780586	3.60745198366122	0.0138716984848029	0.258109531863961	up
Know	41773	0	chr2	+	90277970	90283803	ENSSSCT00000097382	1	5834	MSTRG.12785	ENSSSCG00000059307	13.4985486781203	3.75473239642756	0.00401425809193057	0.103305056091986	up
Know	2361	0	X	+	115366645	115370051	ENSSSCT00000096579	1	3407	ENSSSCG00000061459	ENSSSCG00000061459	13.9320189614307	3.80033243642905	0.0351295036409991	0.45794849056256	up
Know	20792	0	chr13	+	125119196	125123197	ENSSSCT00000103877	1	4002	ENSSSCG00000052602	ENSSSCG00000052602	14.3835357023504	3.84634645169722	0.000396736273396657	0.0138418713256636	up
Know	35867	0	chr18	+	30395207	30402979	ENSSSCT00000092436	1	7773	ENSSSCG00000057982	ENSSSCG00000057982	14.411377084454	3.84913629424382	0.0424468213657052	0.501806818439276	up
Know	12101	0	chr11	-	10427658	10453418	ENSSSCT00000095642	2	2478	MSTRG.3737	ENSSSCG00000062651	14.9117689705172	3.89837950835116	0.000537944165769445	0.0181948600797072	up
Know	6255	0	chr1	+	141447525	141453981	ENSSSCT00000099947	1	6457	ENSSSCG00000058801	ENSSSCG00000058801	14.9290399522958	3.90004948737953	0.0328836605560909	0.443630341935811	up
Know	27732	0	chr15	+	15475123	15481610	ENSSSCT00000105232	1	6488	ENSSSCG00000059076	ENSSSCG00000059076	16.0339469517023	4.00305770108698	0.0000796194015785304	0.00302631126583229	up
Know	74573	0	chr9	-	81629251	81634020	ENSSSCT00000104266	2	4686	MSTRG.22973	ENSSSCG00000060002	16.6633976173238	4.05861068682169	0.0169045757600803	0.292631777967222	up
Know	57389	0	chr6	-	17492345	17501215	ENSSSCT00000087284	3	4184	MSTRG.17610	ENSSSCG00000041338	17.0263746088511	4.08969937249722	0.00067883236433271	0.0224550701273261	up
Know	35863	0	chr18	-	30225407	30228891	ENSSSCT00000095558	1	3485	ENSSSCG00000061149	ENSSSCG00000061149	18.0990965013456	4.17784577531397	0.0218395851790731	0.345452915988942	up
Know	35962	0	chr18	-	36390335	36393411	ENSSSCT00000092484	1	3077	MSTRG.11222	ENSSSCG00000057501	19.7611187528657	4.30459272063194	0.0148847092059727	0.269852646127077	up
Know	49088	0	chr4	-	20601134	20604276	ENSSSCT00000101628	1	3143	MSTRG.15074	ENSSSCG00000057782	24.2396023682479	4.59929412760656	0.0489425497404963	0.535828187367998	up
Know	6500	0	chr1	-	154855537	154858680	ENSSSCT00000096480	1	3144	ENSSSCG00000052067	ENSSSCG00000052067	25.3884176659842	4.66609857665597	0.00054521710106421	0.0184090027405382	up
Know	2762	0	Y	+	2945460	3310365	ENSSSCT00000101030	7	1741	MSTRG.735	ENSSSCG00000054294	29.127278996595	4.86429902940812	0.0437009853893594	0.509546539184998	up
Know	14337	0	chr12	-	18114551	18142537	ENSSSCT00000072302	3	3403	MSTRG.4451	ENSSSCG00000046803	33.827424664472	5.0801214415368	0.00374481445128828	0.0975698013121308	up
Know	75737	0	chr9	-	129480612	129486967	ENSSSCT00000105234	1	6356	ENSSSCG00000063147	ENSSSCG00000063147	91.002	6.50782634743358	0.0344353841059465	0.453740921687184	up
Know	57974	0	chr6	+	33245187	33251050	ENSSSCT00000105988	1	5864	ENSSSCG00000052262	ENSSSCG00000052262	124.954	6.9652532751753	0.0167405074793533	0.291253047510113	up
Know	6287	0	chr1	-	142067334	142073172	ENSSSCT00000097159	1	5839	ENSSSCG00000060849	ENSSSCG00000060849	130.062	7.02305570356402	0.000573724125876575	0.0192827199189314	up
Know	3411	0	chr1	+	18221606	18225951	ENSSSCT00000105738	1	4346	ENSSSCG00000055463	ENSSSCG00000055463	142.828	7.15813502279246	0.0315260613697378	0.434132888770545	up
Know	27719	0	chr15	-	15150486	15156595	ENSSSCT00000101807	1	6110	ENSSSCG00000052934	ENSSSCG00000052934	163.808	7.35586200632929	0.00348568478323301	0.0924612966313128	up
Know	74283	0	chr9	+	68778621	68784925	ENSSSCT00000093899	1	6305	ENSSSCG00000061114	ENSSSCG00000061114	178.262	7.47785538710461	0.00890635675709186	0.189119810806184	up
Know	52577	0	chr4	+	128310262	128314525	ENSSSCT00000092696	1	4264	ENSSSCG00000061028	ENSSSCG00000061028	183.388	7.51875542899725	0.0120783873736975	0.234006011295497	up
Know	3393	0	chr1	-	17983694	17988574	ENSSSCT00000096388	1	4881	ENSSSCG00000051997	ENSSSCG00000051997	202.288	7.66026692957217	0.00552416537322821	0.132293497335427	up
Know	35959	0	chr18	-	36296535	36301153	ENSSSCT00000092790	1	4619	MSTRG.11219	ENSSSCG00000058283	206.87	7.69258063251088	0.00921327083015288	0.194370187380445	up
Know	3821	0	chr1	+	33320994	33327780	ENSSSCT00000092407	2	6703	MSTRG.1062	ENSSSCG00000054947	240.85	7.91199111369962	0.0480207496403941	0.53095245396362	up
Know	20190	0	chr13	+	107644001	107648295	ENSSSCT00000093601	2	4214	ENSSSCG00000055813	ENSSSCG00000055813	245.462	7.93935588781829	0.00544082337737815	0.130831836924908	up
Know	31516	0	chr16	+	29041548	29045166	ENSSSCT00000105688	1	3619	ENSSSCG00000051828	ENSSSCG00000051828	276.192	8.10952772179836	0.0105457555676804	0.21379122650843	up
Know	4020	0	chr1	+	45577597	45582797	ENSSSCT00000094417	1	5201	ENSSSCG00000059792	ENSSSCG00000059792	310.282	8.27743619581325	0.00172442662255045	0.051262821422303	up
Know	70829	0	chr8	+	102033920	102040216	ENSSSCT00000095931	3	6172	ENSSSCG00000054457	ENSSSCG00000054457	319.384	8.31914823045488	0.038842490549228	0.480200933436272	up
Know	38836	0	chr2	+	37150624	37153936	ENSSSCT00000097751	1	3313	ENSSSCG00000059952	ENSSSCG00000059952	348.132	8.44349062124357	0.00881154982877137	0.187650176437041	up
Know	3717	0	chr1	+	29969326	29974370	ENSSSCT00000101047	2	4690	ENSSSCG00000062201	ENSSSCG00000062201	350.968	8.45519568655561	0.0435313871190839	0.508175223556359	up
Know	11848	0	chr11	-	3132164	3138509	ENSSSCT00000086894	2	6014	MSTRG.3631	ENSSSCG00000059877	361.73	8.49876944233417	0.0319917783657167	0.437975212271456	up
Know	63208	0	chr6	-	155980126	155984232	ENSSSCT00000100121	2	4040	ENSSSCG00000057619	ENSSSCG00000057619	410.908	8.68267160849634	0.0431060935710781	0.505565075005884	up
Know	30530	0	chr15	+	126331276	126338620	ENSSSCT00000075886	3	7264	ENSSSCG00000049333	ENSSSCG00000049333	414.302	8.69453897456956	1.0552203626019E-07	4.48461007581439E-06	up
Know	21849	0	chr13	+	160541237	160545727	ENSSSCT00000081462	2	4282	ENSSSCG00000042099	ENSSSCG00000042099	436.144	8.76866073254394	0.0484823856699057	0.532886875402328	up
Know	35202	0	chr18	+	8083098	8088360	ENSSSCT00000102187	2	5179	MSTRG.10958	ENSSSCG00000052496	464.966	8.86098141475934	0.000497235228696044	0.0169647172354824	up
Know	10849	0	chr10	+	37762909	37768050	ENSSSCT00000102660	1	5142	ENSSSCG00000056075	ENSSSCG00000056075	491.22	8.94022549094173	0.0308766934141375	0.428206950117226	up
Know	47913	0	chr3	-	112308452	112322445	ENSSSCT00000080610	3	10868	MSTRG.14717	ENSSSCG00000048033	587.408	9.19821910385719	0.0234892618702161	0.362523851041827	up
Know	41791	0	chr2	+	91089437	91092068	ENSSSCT00000076515	2	2445	MSTRG.12792	ENSSSCG00000045615	625.386	9.28860311297652	0.00455143217851729	0.114075617879428	up
Know	73338	0	chr9	-	43950429	43953365	ENSSSCT00000071929	2	2773	MSTRG.22632	ENSSSCG00000042132	681.816	9.41323864500179	0.00253400324548762	0.0712107121919518	up
Know	56347	0	chr5	+	89106902	89113455	ENSSSCT00000074767	2	6377	MSTRG.17237	ENSSSCG00000045610	790.108	9.62590605877967	0.000249204773992975	0.00896113475776457	up
Know	8712	0	chr1	+	248403724	248408716	ENSSSCT00000077774	2	4351	MSTRG.2668	ENSSSCG00000044363	852.578	9.73568801812326	0.0466076190245546	0.523657135664962	up
Know	81	0	X	-	4946925	4950148	ENSSSCT00000091543	2	2944	MSTRG.22	ENSSSCG00000042959	877.358	9.7770218345385	0.000803222099241908	0.0260266148610158	up
Know	8086	0	chr1	+	223679302	223681138	ENSSSCT00000080391	2	1694	ENSSSCG00000047862	ENSSSCG00000047862	1714.338	10.7434358648534	2.66648132361803E-07	0.0000112589246327483	up
Know	33793	0	chr17	+	38342414	38360166	ENSSSCT00000079784	3	6533	MSTRG.10555	ENSSSCG00000048082	2047.964	10.9999746399033	0.00464758759090367	0.116109363609792	up
Know	60106	0	chr6	-	62647058	62667604	ENSSSCT00000086982	5	4329	MSTRG.18492	ENSSSCG00000041238	2546.57	11.3143396591781	0.0111862228171702	0.222771063498884	up
Know	64393	0	chr7	-	18062140	18064954	ENSSSCT00000079268	3	2584	ENSSSCG00000048887	ENSSSCG00000048887	3243.714	11.6634309066306	0.0160565501601707	0.283218228674842	up
Know	3480	0	chr1	+	21303993	21347577	ENSSSCT00000102081	6	2237	MSTRG.934	ENSSSCG00000061752	6106.474	12.5761238642016	4.17950175896276E-13	2.33896563608213E-11	up
Know	21495	0	chr13	-	145659103	145666954	ENSSSCT00000100357	1	7852	MSTRG.6768	ENSSSCG00000061847	33688.38	15.03996343365	7.02432145466163E-18	3.88650404711745E-15	up
Type	t_id	class_code	chr	strand	start	end	t_name	num_exons	length	gene_id	gene_name	fc	log2(fc)	pval	qval	regulation
Novel	37268	o	chr2	-	6750269	6754456	MSTRG.11634.9	3	4007	MSTRG.11634	ENSSSCG00000048856	4.87073119826864E-07	-20.9693582970515	3.63860734611508E-23	3.55694746065614E-19	down
Novel	37263	o	chr2	-	6750269	6753317	MSTRG.11634.8	3	2544	MSTRG.11634	ENSSSCG00000048856	0.0000005471288526561	-20.801616026447	3.63886265563842E-23	3.55694746065614E-19	down
Novel	37270	o	chr2	-	6750269	6757646	MSTRG.11634.4	3	3497	MSTRG.11634	ENSSSCG00000048856	7.79488713584926E-07	-20.2909685302852	3.63888297565804E-23	3.55694746065614E-19	down
Novel	7179	u	chr1	-	182978766	182979099	MSTRG.2133.3	2	242	MSTRG.2133	.	2.39427588779439E-06	-18.6719791684963	2.58941765399601E-17	9.67304178275237E-15	down
Novel	37266	o	chr2	-	6750269	6754456	MSTRG.11634.6	2	4066	MSTRG.11634	ENSSSCG00000048856	4.70887511452926E-06	-17.6961861083216	3.87566129534525E-21	2.27303659310704E-17	down
Novel	61566	j	chr6	-	88785510	88788957	MSTRG.18959.2	3	1518	MSTRG.18959	MARCKSL1	0.0000089618310239591	-16.7677750447077	3.24632756771681E-18	2.27814740901143E-15	down
Novel	14503	o	chr12	-	19714692	19725870	MSTRG.4514.6	2	350	MSTRG.4514	U2	0.0000221426317624981	-15.4628137706073	2.42983024843226E-14	2.01565932447389E-12	down
Novel	51251	j	chr4	-	95661577	95699447	MSTRG.15674.1	5	511	MSTRG.15674	ENSSSCG00000031838	0.0000318416233318094	-14.9387265860097	2.13340920201096E-14	1.80032109767973E-12	down
Novel	75998	u	chr9	+	139502449	139506231	MSTRG.23387.7	3	634	MSTRG.23387	.	0.0000476068693284746	-14.3584707153764	5.04202604974285E-14	3.69637232239211E-12	down
Novel	2254	o	X	+	110793274	110814854	MSTRG.611.1	2	1002	MSTRG.611	ENSSSCG00000052926	0.0000681373987921147	-13.8411936021618	2.90773249327559E-14	2.32337333784905E-12	down
Novel	75996	u	chr9	+	139501499	139505538	MSTRG.23387.5	3	387	MSTRG.23387	.	0.0000862632948990098	-13.500893652363	0.0330526460506168	0.444778232948631	down
Novel	47884	o	chr3	+	112045651	112055373	MSTRG.14710.4	4	885	MSTRG.14710	OST4	0.0000879561317034007	-13.4728563183458	1.32793995520643E-13	8.64965027194481E-12	down
Novel	75992	u	chr9	+	139500237	139506231	MSTRG.23387.1	3	448	MSTRG.23387	.	0.000105773475947006	-13.2067344809933	0.0347801555568205	0.456233805245352	down
Novel	62160	i	chr6	-	103117680	103133581	MSTRG.19159.3	4	916	MSTRG.19159	DLGAP1	0.000110524642795407	-13.143344307896	2.16766715350831E-13	1.31334205460856E-11	down
Novel	73640	o	chr9	-	49098484	49113858	MSTRG.22737.4	2	5541	MSTRG.22737	ssc-mir-125b-1	0.000175711226330819	-12.4745060103182	5.8183637170135E-15	6.29064081871557E-13	down
Novel	72624	j	chr9	+	19547695	19556793	MSTRG.22395.3	5	2562	MSTRG.22395	TMEM126B	0.000188920207661092	-12.3699353531371	3.97072594119973E-14	3.00877397578066E-12	down
Novel	10116	j	chr10	+	13711580	13723800	MSTRG.3057.5	4	1316	MSTRG.3057	SRP9	0.000229509190006986	-12.0891604563589	7.11459558280712E-13	3.78299108192253E-11	down
Novel	41663	o	chr2	+	87311770	87316112	MSTRG.12749.3	2	4227	MSTRG.12749	SCAMP1	0.000253991605069469	-11.9429315657205	2.29665871232773E-14	1.92149410583893E-12	down
Novel	27841	o	chr15	+	18596137	18597869	MSTRG.8726.2	2	1669	MSTRG.8726	ENSSSCG00000061176	0.000315153593255209	-11.6316572676918	9.7142879873938E-13	5.03297947148992E-11	down
Novel	15150	o	chr12	+	26369315	26371600	MSTRG.4692.5	2	1683	MSTRG.4692	SGCA	0.000344461744078703	-11.5033686134344	0.0297305562022764	0.418931487800386	down
Novel	69590	o	chr8	-	42152538	42154635	MSTRG.21427.2	2	2038	MSTRG.21427	ENSSSCG00000008850	0.000368234067248378	-11.4070892754669	1.89679561561775E-12	9.27043050503045E-11	down
Novel	19318	o	chr13	+	71751833	71753486	MSTRG.6063.4	2	1615	MSTRG.6063	HMCES	0.000406313461083703	-11.2651192179905	0.0385903256685829	0.478495562396769	down
Novel	37286	o	chr2	+	6791872	6793351	MSTRG.11635.5	2	1450	MSTRG.11635	ENSSSCG00000041050	0.000459332534707166	-11.0881734057046	0.0474790733451671	0.527871504017642	down
Novel	56326	x	chr5	-	88151261	88180106	MSTRG.17223.2	2	27986	MSTRG.17223	FGD6	0.000491069411679202	-10.9917854185375	2.72297384313367E-16	5.60349799740164E-14	down
Novel	67527	o	chr7	+	80408954	80413266	MSTRG.20828.4	2	4292	MSTRG.20828	EMC7	0.000551583541188398	-10.8241329709212	2.67876316102919E-13	1.58055111298995E-11	down
Novel	14091	o	chr12	+	14320977	14387634	MSTRG.4377.1	2	3343	MSTRG.4377	SMURF2	0.000589284220029299	-10.728748745619	7.39687657447291E-13	3.92241785005662E-11	down
Novel	35501	j	chr18	+	18029336	18039522	MSTRG.11094.10	2	9745	MSTRG.11094	ENSSSCG00000047982	0.0022627915606926	-8.78768058923315	2.0349259885694E-12	9.8796667469873E-11	down
Novel	34009	o	chr17	+	41490411	41496347	MSTRG.10620.4	8	1051	MSTRG.10620	SNORA71	0.0268686896527172	-5.21793022486662	0.0194248638813899	0.321574522095149	down
Novel	21200	i	chr13	.	138602231	138602523	MSTRG.6682.1	1	293	MSTRG.6682	SLC15A2	0.0649049780077684	-3.94552705713266	0.00158560817133382	0.0477628832257612	down
Novel	32700	i	chr17	.	1926483	1926870	MSTRG.10234.1	1	388	MSTRG.10234	ENSSSCG00000055908	0.0946085163362307	-3.40188613387352	0.0223788536827127	0.351462532189389	down
Novel	56632	i	chr5	-	103249906	103254713	MSTRG.17318.1	2	877	MSTRG.17318	NAV3	0.112236412854862	-3.15538728950545	0.0431031990725225	0.505565075005884	down
Novel	7203	u	chr1	.	183874553	183874805	MSTRG.2142.1	1	253	MSTRG.2142	.	0.12052071283149	-3.05264698385683	0.0171172989297008	0.295150203396524	down
Novel	62573	u	chr6	.	125089784	125089998	MSTRG.19301.1	1	215	MSTRG.19301	.	0.127213675828595	-2.97467432214609	0.00172224054079178	0.051262821422303	down
Novel	58424	i	chr6	.	46321488	46321765	MSTRG.17957.1	1	278	MSTRG.17957	ZNF527	0.136423425591159	-2.87383670065406	0.0427831146876263	0.504035534699855	down
Novel	19050	j	chr13	+	66179188	66180214	MSTRG.5984.2	2	504	MSTRG.5984	ENSSSCG00000011559	0.155280118687145	-2.68705496901005	0.0262894820988863	0.389032184987351	down
Novel	70608	j	chr8	+	87695294	87700899	MSTRG.21743.3	4	1306	MSTRG.21743	MGARP	0.156254756252388	-2.67802799012193	0.0155961179092211	0.277925516707521	down
Novel	66769	i	chr7	.	62787135	62787389	MSTRG.20620.1	1	255	MSTRG.20620	MIPOL1	0.162012832323986	-2.62582000772199	0.00202023024150971	0.0586847367183273	down
Novel	9939	i	chr10	.	10055928	10056205	MSTRG.3018.1	1	278	MSTRG.3018	MARK1	0.162627272359464	-2.62035887930431	0.0452125809433666	0.517399543365367	down
Novel	25404	i	chr14	.	66833433	66833694	MSTRG.7947.1	1	262	MSTRG.7947	JMJD1C	0.16344627254793	-2.61311161859549	0.00381714097836707	0.0988821860527558	down
Novel	19471	i	chr13	.	75609675	75609902	MSTRG.6125.1	1	228	MSTRG.6125	CEP63	0.189865690506785	-2.39694886663905	0.0223490791685054	0.351249696114929	down
Novel	50479	u	chr4	.	84822938	84823220	MSTRG.15508.1	1	283	MSTRG.15508	.	0.19264871461767	-2.37595553474456	0.00869661730754447	0.185674520739052	down
Novel	38852	i	chr2	.	38890351	38890596	MSTRG.11967.1	1	246	MSTRG.11967	PRMT3	0.195141705765561	-2.35740595061006	0.0129162796680519	0.245870459672695	down
Novel	52532	i	chr4	.	127042254	127042560	MSTRG.16134.1	1	307	MSTRG.16134	ENSSSCG00000059700	0.19841100729913	-2.33343603017383	0.0172218139888668	0.296200049452507	down
Novel	69946	i	chr8	.	65246684	65247034	MSTRG.21508.1	1	351	MSTRG.21508	CENPC	0.218438497387646	-2.19470095705542	0.031919722893125	0.437217002961141	down
Novel	49965	i	chr4	.	67733317	67733923	MSTRG.15373.1	1	607	MSTRG.15373	CSPP1	0.226677955097448	-2.1412840020797	0.000567909467198859	0.0191201620790734	down
Novel	29007	u	chr15	.	69950756	69950994	MSTRG.9098.1	1	239	MSTRG.9098	.	0.229258818898699	-2.12495086385129	0.00331744398257513	0.088680388392912	down
Novel	20284	i	chr13	.	109940998	109942101	MSTRG.6385.1	1	1104	MSTRG.6385	TNIK	0.232218446741728	-2.1064455147349	0.0356764216180423	0.46181060764731	down
Novel	50152	i	chr4	.	74722777	74723045	MSTRG.15428.1	1	269	MSTRG.15428	FAM110B	0.23437250427573	-2.09312476690113	0.0146711935435909	0.267636339078713	down
Novel	15536	i	chr12	.	37918151	37918752	MSTRG.4828.1	1	602	MSTRG.4828	ENSSSCG00000039473	0.236338031900432	-2.08107628606163	0.0494630120296472	0.538011163302444	down
Novel	30345	i	chr15	.	120567440	120567718	MSTRG.9515.1	1	279	MSTRG.9515	USP37	0.237854261432897	-2.07185022181305	0.0190673709809345	0.317423287158906	down
Novel	69010	i	chr8	.	9074430	9074761	MSTRG.21245.1	1	332	MSTRG.21245	RAB28	0.243580656781929	-2.03752852433936	0.0257029729645339	0.384456429838548	down
Novel	6553	i	chr1	.	158320333	158320565	MSTRG.1910.1	1	233	MSTRG.1910	KDSR	0.244653468527723	-2.03118835843861	0.0302038238532339	0.422875164757297	down
Novel	6511	u	chr1	.	155905778	155905981	MSTRG.1903.1	1	204	MSTRG.1903	.	0.253285285589781	-1.9811648276406	0.0400167428548819	0.48752429407893	down
Novel	9184	u	chr1	.	265372644	265372893	MSTRG.2812.1	1	250	MSTRG.2812	.	0.253560406810284	-1.9795986071305	0.0384776282077539	0.478311661033607	down
Novel	25475	i	chr14	.	71556337	71556632	MSTRG.7976.1	1	296	MSTRG.7976	DNA2	0.256012360022151	-1.96571463109878	0.0115653250773971	0.227963427590465	down
Novel	27771	i	chr15	.	16266662	16266937	MSTRG.8684.1	1	276	MSTRG.8684	R3HDM1	0.264858191586084	-1.91670796560693	0.00318494860367066	0.0856504077750164	down
Novel	8279	u	chr1	.	234197778	234198029	MSTRG.2542.1	1	252	MSTRG.2542	.	0.264918775965468	-1.91637799737717	0.000342076211989672	0.0120712561714695	down
Novel	54800	i	chr5	.	42136660	42136907	MSTRG.16775.1	1	248	MSTRG.16775	BICD1	0.26759054648814	-1.90190094593186	0.0118803363820142	0.231178966400923	down
Novel	70085	i	chr8	.	68718678	68718925	MSTRG.21543.1	1	248	MSTRG.21543	ADAMTS3	0.270073935278942	-1.88857368220931	0.0237486888538233	0.365286350009936	down
Novel	68596	i	chr7	.	121017803	121018121	MSTRG.21129.1	1	319	MSTRG.21129	EVL	0.280871663149883	-1.83201701508418	0.0271200062438156	0.39477816981721	down
Novel	75267	u	chr9	.	113404478	113404920	MSTRG.23170.1	1	443	MSTRG.23170	.	0.282079720449989	-1.82582514487278	0.0167856171353509	0.291833162692303	down
Novel	28613	i	chr15	.	54066871	54067414	MSTRG.8962.1	1	544	MSTRG.8962	WRN	0.282835020569038	-1.82196732950237	0.00924349980538283	0.194867728283932	down
Novel	68958	i	chr8	.	4900287	4900525	MSTRG.21232.1	1	239	MSTRG.21232	EVC2	0.283096294228049	-1.82063523060947	0.0393959216256397	0.483280192654901	down
Novel	29402	i	chr15	.	83885681	83885950	MSTRG.9208.1	1	270	MSTRG.9208	OSBPL6	0.283509277917011	-1.81853214636592	0.00581892619188929	0.137832876505701	down
Novel	24582	i	chr14	.	48149006	48149267	MSTRG.7654.1	1	262	MSTRG.7654	DRG1	0.284495312419509	-1.81352321319854	0.0251509840897277	0.379196867167547	down
Novel	14111	u	chr12	.	14503755	14504611	MSTRG.4384.1	1	857	MSTRG.4384	.	0.286932085936929	-1.8012187896117	0.000158723557591552	0.00583634979886328	down
Novel	42760	i	chr2	.	136983750	136984015	MSTRG.13085.1	1	266	MSTRG.13085	DDX46	0.293992242110546	-1.76615000926897	0.0183596792096559	0.308886065968764	down
Novel	15347	u	chr12	.	34346131	34346380	MSTRG.4764.1	1	250	MSTRG.4764	.	0.295534060221397	-1.75860368468492	0.00234618360054183	0.0668291996057201	down
Novel	12543	i	chr11	.	25578584	25578846	MSTRG.3927.1	1	263	MSTRG.3927	ENSSSCG00000060529	0.297320261267237	-1.74991031400388	0.0304711789721777	0.424692056924727	down
Novel	47307	i	chr3	.	95020580	95020937	MSTRG.14524.1	1	358	MSTRG.14524	SRBD1	0.297987208717731	-1.74667769143336	0.0000133251317635888	0.000531998402180204	down
Novel	71645	i	chr8	-	137623221	137624683	MSTRG.22112.1	2	952	MSTRG.22112	ANTXR2	0.29908132203643	-1.74139027953816	0.0129821864106701	0.246711099277494	down
Novel	62602	i	chr6	.	128033930	128034165	MSTRG.19335.1	1	236	MSTRG.19335	ADNP2	0.301575372959789	-1.72940947383858	0.0198802804877229	0.324960582587642	down
Novel	34044	i	chr17	.	43719290	43719537	MSTRG.10636.1	1	248	MSTRG.10636	ENSSSCG00000007355	0.305071199450206	-1.71278210760142	0.0364740044363334	0.465987499491412	down
Novel	29059	j	chr15	+	72683560	72707847	MSTRG.9117.1	3	3366	MSTRG.9117	ENSSSCG00000055734	0.3067078662166	-1.70506292663213	0.0123557580324559	0.238059412892741	down
Novel	71482	i	chr8	.	132311374	132311737	MSTRG.22059.1	1	364	MSTRG.22059	MAPK10	0.30855804830966	-1.69638616910906	0.0168257569971987	0.292086959114939	down
Novel	44955	i	chr3	.	31045184	31045465	MSTRG.13781.1	1	282	MSTRG.13781	SNX29	0.311599200541737	-1.68223656295104	0.0189163340098897	0.315703357907339	down
Novel	4349	i	chr1	.	66258824	66259074	MSTRG.1211.1	1	251	MSTRG.1211	COQ3	0.312723053546219	-1.6770425180585	0.0229396166712519	0.35677156673356	down
Novel	56717	i	chr6	.	219081	219421	MSTRG.17363.1	1	341	MSTRG.17363	SPIRE2	0.313667656644958	-1.67269131930343	0.0164485336032752	0.288311430752686	down
Novel	49861	i	chr4	.	62213071	62213417	MSTRG.15334.1	1	347	MSTRG.15334	STAU2	0.313841912969132	-1.67189006063467	0.038058745925681	0.475523517212455	down
Novel	74123	i	chr9	.	65854733	65855021	MSTRG.22840.1	1	289	MSTRG.22840	DSTYK	0.316406101695582	-1.66015067332862	0.0268023891528243	0.392394738248625	down
Novel	69535	i	chr8	.	40188154	40188469	MSTRG.21406.1	1	316	MSTRG.21406	ENSSSCG00000031636	0.31740931067019	-1.65558364705233	0.00539382138728558	0.130007327801409	down
Novel	62283	u	chr6	-	106842403	106844486	MSTRG.19203.1	2	222	MSTRG.19203	.	0.317801585560298	-1.65380177235866	0.0354874655417542	0.460363717442676	down
Novel	46679	i	chr3	.	71464789	71465051	MSTRG.14331.1	1	263	MSTRG.14331	PAIP2B	0.319619382698539	-1.64557319452149	0.0247473996636807	0.375332361746886	down
Novel	62191	i	chr6	.	103856002	103856280	MSTRG.19172.1	1	279	MSTRG.19172	SMCHD1	0.320271393911809	-1.64263315005168	0.00766601446971416	0.168960572203783	down
Novel	18492	i	chr13	.	39478884	39479197	MSTRG.5794.1	1	314	MSTRG.5794	DENND6A	0.322541068179463	-1.63244522865628	0.0226818254654845	0.354280522983219	down
Novel	67774	i	chr7	.	91798395	91798706	MSTRG.20913.1	1	312	MSTRG.20913	RAD51B	0.323254005008962	-1.62925985023227	0.0222970846169689	0.350675674831722	down
Novel	1400	i	X	.	61964076	61964393	MSTRG.414.1	1	318	MSTRG.414	COX7B	0.324151479843092	-1.62525993564327	0.0182035244367817	0.307051626313722	down
Novel	33269	i	chr17	.	29027700	29027979	MSTRG.10401.1	1	280	MSTRG.10401	KIZ	0.324414799222467	-1.62408846066552	0.0397503572791971	0.485691396680756	down
Novel	57187	i	chr6	.	12982336	12982580	MSTRG.17543.1	1	245	MSTRG.17543	RFWD3	0.325586177930609	-1.61888864053577	0.0194531827326649	0.321836308628509	down
Novel	63380	i	chr6	.	159930268	159930575	MSTRG.19586.1	1	308	MSTRG.19586	ZFYVE9	0.326917986504879	-1.61299934082427	0.0304212375160542	0.424399419381319	down
Novel	23657	i	chr14	.	29683898	29684112	MSTRG.7353.1	1	215	MSTRG.7353	MPHOSPH9	0.327187083338846	-1.61181230006375	0.0415141072249221	0.496346115213263	down
Novel	38675	i	chr2	.	26502316	26502595	MSTRG.11910.1	1	280	MSTRG.11910	CAT	0.328485714631754	-1.60609746369457	0.0473595649770775	0.527257237346359	down
Novel	71019	u	chr8	.	111940846	111941578	MSTRG.21888.1	1	733	MSTRG.21888	.	0.328686002511343	-1.60521807606409	0.0000371142621389264	0.00144632183401056	down
Novel	67771	i	chr7	.	91683632	91683889	MSTRG.20910.1	1	258	MSTRG.20910	RAD51B	0.334794658525739	-1.57865158426285	0.0437305741278012	0.509638661997899	down
Novel	46861	u	chr3	.	77200796	77201137	MSTRG.14378.1	1	342	MSTRG.14378	.	0.335597498023832	-1.57519613477728	0.0138306793851963	0.257866122596321	down
Novel	19503	i	chr13	.	77381524	77381795	MSTRG.6135.1	1	272	MSTRG.6135	STAG1	0.339735036581152	-1.55751808510314	0.0118138398406404	0.230495639658588	down
Novel	14668	i	chr12	.	20789141	20789450	MSTRG.4563.1	1	310	MSTRG.4563	ODAD4	0.339925460555566	-1.55670967051409	0.00123017851061888	0.038153749058322	down
Novel	61434	i	chr6	.	85980941	85981831	MSTRG.18915.1	1	891	MSTRG.18915	EPB41	0.340322722511067	-1.55502461516941	0.0133859797851232	0.252267670580051	down
Novel	31098	o	chr16	-	6316150	6420351	MSTRG.9743.1	3	25807	MSTRG.9743	ENSSSCG00000051120	0.340742771123541	-1.55324504438613	0.0372414555338262	0.470119269393752	down
Novel	46441	x	chr3	+	59680163	59712081	MSTRG.14270.1	2	317	MSTRG.14270	KCMF1	0.341395413086028	-1.55048442012597	0.0251930682032836	0.379637270568956	down
Novel	61694	i	chr6	.	91478458	91478739	MSTRG.19011.1	1	282	MSTRG.19011	ZMYM4	0.34200585354409	-1.54790707735876	0.00560891501070438	0.133732088429091	down
Novel	64339	i	chr7	.	15929717	15929953	MSTRG.19872.1	1	237	MSTRG.19872	CDKAL1	0.346663665278919	-1.52839146304507	0.0175987324492957	0.300654838164505	down
Novel	51574	i	chr4	.	98749001	98749240	MSTRG.15773.1	1	240	MSTRG.15773	PRPF3	0.350710601480869	-1.51164705302574	0.0488259292404728	0.534651218077762	down
Novel	44974	i	chr3	.	31397814	31398060	MSTRG.13790.1	1	247	MSTRG.13790	TXNDC11	0.352282154949719	-1.5051966987306	0.0445881292491385	0.514113731525163	down
Novel	53047	i	chr5	.	7222578	7222865	MSTRG.16289.1	1	288	MSTRG.16289	RANGAP1	0.352524129771296	-1.50420608358885	0.020366510031447	0.330513405322173	down
Novel	21049	i	chr13	.	134412705	134412976	MSTRG.6621.1	1	272	MSTRG.6621	LRCH3	0.354153096792723	-1.49755493730113	0.00590427413865698	0.139036865883281	down
Novel	66104	i	chr7	.	47772488	47772745	MSTRG.20405.1	1	258	MSTRG.20405	IDH3A	0.3552727614953	-1.49300101235964	0.0113400192968298	0.224689456668842	down
Novel	12341	i	chr11	.	17865519	17865919	MSTRG.3844.1	1	401	MSTRG.3844	SPRYD7	0.355387938275306	-1.49253337718339	0.0469784030237461	0.525607851762626	down
Novel	61466	i	chr6	-	87638929	87639938	MSTRG.18932.1	2	599	MSTRG.18932	PUM1	0.357611091601765	-1.4835366113004	0.015781488941161	0.279966287026664	down
Novel	25789	i	chr14	.	77711364	77711645	MSTRG.8088.1	1	282	MSTRG.8088	SAMD8	0.357709323604551	-1.48314037257674	0.0371432957531715	0.469493135534647	down
Novel	39026	i	chr2	.	45479729	45479985	MSTRG.12022.1	1	257	MSTRG.12022	FAR1	0.362726489903317	-1.46304598576161	0.045839140322399	0.520205058198216	down
Novel	8233	i	chr1	.	231095371	231095613	MSTRG.2537.1	1	243	MSTRG.2537	CEP78	0.36505674702613	-1.45380735064887	0.0237625121754049	0.365307359521709	down
Novel	17154	i	chr13	.	4502484	4503098	MSTRG.5341.1	1	615	MSTRG.5341	TBC1D5	0.366509783195186	-1.44807638635419	0.000243397655788354	0.00876306268528618	down
Novel	7348	i	chr1	.	187487121	187487392	MSTRG.2205.1	1	272	MSTRG.2205	ENSSSCG00000027270	0.366583971767147	-1.447784386908	0.0396171142601261	0.484616102678986	down
Novel	52293	i	chr4	.	119167629	119167891	MSTRG.16039.1	1	263	MSTRG.16039	SNX7	0.367459390489102	-1.44434327453625	0.00958550481528489	0.199992981825558	down
Novel	71480	u	chr8	.	132278442	132278684	MSTRG.22057.1	1	243	MSTRG.22057	.	0.371934674089025	-1.42687884356444	0.0399423455791213	0.48692135229056	down
Novel	72449	i	chr9	.	12139595	12140264	MSTRG.22328.1	1	670	MSTRG.22328	RSF1	0.372234670516818	-1.42571565836944	0.0239685619919105	0.367031903985264	down
Novel	18418	i	chr13	.	35981235	35981483	MSTRG.5756.1	1	249	MSTRG.5756	ACTR8	0.373660110595247	-1.4202015352309	0.0415294779910203	0.496364857284563	down
Novel	12207	u	chr11	.	14262098	14263461	MSTRG.3787.1	1	1364	MSTRG.3787	.	0.3742805877569	-1.41780787078283	0.0342922986227362	0.452873006513141	down
Novel	44311	i	chr3	.	16731836	16732115	MSTRG.13565.1	1	280	MSTRG.13565	VKORC1L1	0.375547301631065	-1.41293346269849	0.0437981442753873	0.509808127338092	down
Novel	64303	i	chr7	.	14054477	14054743	MSTRG.19866.1	1	267	MSTRG.19866	RNF144B	0.378680319836654	-1.40094764913858	0.0397589806542498	0.485695575169984	down
Novel	17474	i	chr13	.	21663812	21664113	MSTRG.5448.1	1	302	MSTRG.5448	ENSSSCG00000042530	0.380779217748994	-1.39297335381673	0.00201425355293004	0.0586242126848478	down
Novel	62326	i	chr6	.	108464370	108464707	MSTRG.19224.1	1	338	MSTRG.19224	ANKRD29	0.38171141537904	-1.38944576276284	0.00520408728620731	0.126540014613919	down
Novel	21618	i	chr13	.	148538083	148538372	MSTRG.6806.1	1	290	MSTRG.6806	NECTIN3	0.382037523750405	-1.38821374806626	0.0129805345478884	0.246711099277494	down
Novel	19411	i	chr13	.	73841754	73842082	MSTRG.6098.1	1	329	MSTRG.6098	UBA5	0.383582892032178	-1.38238971793782	0.0354139037510736	0.4598162588215	down
Novel	61698	i	chr6	.	91616541	91616861	MSTRG.19015.1	1	321	MSTRG.19015	ZMYM4	0.386999213583846	-1.36959746019685	0.03830756211464	0.476702781765652	down
Novel	71065	j	chr8	-	113467393	113472026	MSTRG.21908.2	5	863	MSTRG.21908	RPL34	0.387015358099871	-1.36953727628284	0.00324198499723531	0.0868471912726385	down
Novel	1373	i	X	.	60193520	60194227	MSTRG.402.1	1	708	MSTRG.402	ABCB7	0.387232320768039	-1.36872872113399	0.0109763899621828	0.219955174012491	down
Novel	42525	i	chr2	.	129986616	129986933	MSTRG.13006.1	1	318	MSTRG.13006	MARCHF3	0.387996363199799	-1.36588496520229	0.0000117709014335786	0.000472196715579994	down
Novel	52252	i	chr4	.	117858637	117859060	MSTRG.16021.1	1	424	MSTRG.16021	RTCA	0.389656299069283	-1.35972595617318	0.0261685671704743	0.388546910374973	down
Novel	30022	i	chr15	.	108146021	108146394	MSTRG.9399.1	1	374	MSTRG.9399	PARD3B	0.392011932707405	-1.35103052474131	0.0337527424990585	0.449283664839611	down
Novel	25107	i	chr14	.	57429464	57429799	MSTRG.7820.1	1	336	MSTRG.7820	MAP3K21	0.392453258257483	-1.34940725768748	0.037057650714226	0.469212900850311	down
Novel	67769	i	chr7	.	91650895	91651153	MSTRG.20908.1	1	259	MSTRG.20908	RAD51B	0.392886361663586	-1.34781600675942	0.0441820943398034	0.512006974778026	down
Novel	30747	u	chr15	.	133235684	133235946	MSTRG.9628.1	1	263	MSTRG.9628	.	0.393504225022804	-1.34554896897233	0.0437835020733135	0.509808127338092	down
Novel	39101	i	chr2	.	47933558	47933995	MSTRG.12043.1	1	438	MSTRG.12043	GALNT18	0.395482506260789	-1.33831421482643	0.0445135782822709	0.513654941921392	down
Novel	50298	i	chr4	.	79706814	79707125	MSTRG.15456.1	1	312	MSTRG.15456	PRKDC	0.395792079945235	-1.33718535147125	0.0438795311343904	0.510038160773788	down
Novel	23540	i	chr14	.	28216293	28216550	MSTRG.7319.1	1	258	MSTRG.7319	DHX37	0.397698812489629	-1.33025184055887	0.0474923257167932	0.527871504017642	down
Novel	74402	i	chr9	.	73144433	73144667	MSTRG.22928.1	1	235	MSTRG.22928	VPS50	0.402146451035046	-1.31420710665409	0.0451245662359524	0.516896618197729	down
Novel	60477	i	chr6	.	69237320	69237686	MSTRG.18625.1	1	367	MSTRG.18625	ENSSSCG00000033497	0.402240496409479	-1.31386975956918	0.0150264224874904	0.271164508451947	down
Novel	48922	i	chr4	.	12351206	12351469	MSTRG.15001.1	1	264	MSTRG.15001	ENSSSCG00000046151	0.404660361602206	-1.305216557767	0.0116913751621498	0.229097047071475	down
Novel	56337	i	chr5	.	88481238	88481614	MSTRG.17229.1	1	377	MSTRG.17229	TMCC3	0.407240603227836	-1.29604668486095	0.0395601729619291	0.484214648258527	down
Novel	63902	i	chr6	.	170481922	170482171	MSTRG.19735.1	1	250	MSTRG.19735	NFYC	0.408896310913456	-1.2901930480438	0.0427257728045518	0.50368318577169	down
Novel	17487	i	chr13	.	21730628	21730944	MSTRG.5451.1	1	317	MSTRG.5451	LRRFIP2	0.409274866812595	-1.28885801994155	0.0267567938454505	0.392020784971727	down
Novel	19509	i	chr13	.	77896268	77896561	MSTRG.6140.1	1	294	MSTRG.6140	NCK1	0.41180500780007	-1.27996672075887	0.00630060269705825	0.146331881721859	down
Novel	15587	i	chr12	.	38879378	38879714	MSTRG.4847.1	1	337	MSTRG.4847	TADA2A	0.414999493912193	-1.26881851777916	0.00963409882804092	0.20086393962523	down
Novel	9960	i	chr10	.	10873730	10873971	MSTRG.3028.1	1	242	MSTRG.3028	DUSP10	0.415112022598272	-1.26842737857646	0.0225821867630655	0.353367841906891	down
Novel	18438	i	chr13	.	38283839	38284122	MSTRG.5765.1	1	284	MSTRG.5765	ERC2	0.416219424875107	-1.26458379796155	0.0198269053131042	0.324449824137346	down
Novel	20696	i	chr13	.	123520903	123521208	MSTRG.6514.1	1	306	MSTRG.6514	IGF2BP2	0.416842611288719	-1.26242533177982	0.046719711698819	0.524375565083839	down
Novel	36937	i	chr2	.	4491909	4492177	MSTRG.11531.1	1	269	MSTRG.11531	PPP6R3	0.418057374415577	-1.25822714276157	0.0313020479505601	0.431757716428128	down
Novel	61583	i	chr6	.	88931198	88931466	MSTRG.18963.1	1	269	MSTRG.18963	ZBTB8A	0.418880505366211	-1.25538935192414	0.0227112530452428	0.354630532441546	down
Novel	11463	u	chr10	.	59895550	59895958	MSTRG.3516.1	1	409	MSTRG.3516	.	0.422038111149369	-1.24455481092272	0.00202779604399621	0.0588462197844304	down
Novel	65893	i	chr7	.	41244735	41245193	MSTRG.20351.1	1	459	MSTRG.20351	RCAN2	0.425829262200631	-1.2316530023513	0.0173988346118958	0.298060068442807	down
Novel	13723	u	chr12	.	5123121	5123871	MSTRG.4260.1	1	751	MSTRG.4260	.	0.426288163085687	-1.23009909892089	0.00164452480810453	0.049309680710901	down
Novel	40089	i	chr2	.	66842899	66843239	MSTRG.12315.1	1	341	MSTRG.12315	ENSSSCG00000013715	0.427951650139387	-1.22448028434595	0.0364217679735153	0.465987499491412	down
Novel	25496	i	chr14	.	71878503	71878894	MSTRG.7987.1	1	392	MSTRG.7987	CCAR1	0.428942181444907	-1.22114489976001	0.0261965205488688	0.3887249055083	down
Novel	17883	i	chr13	+	30482956	30485721	MSTRG.5599.1	2	584	MSTRG.5599	SMARCC1	0.430151691811478	-1.217082582905	0.035960807190804	0.463585454224844	down
Novel	12527	i	chr11	.	24879157	24879506	MSTRG.3918.1	1	350	MSTRG.3918	DGKH	0.431187380492837	-1.2136131393545	0.0224805028965287	0.352152514524175	down
Novel	68915	i	chr8	.	3682477	3682848	MSTRG.21215.1	1	372	MSTRG.21215	SORCS2	0.433343158218494	-1.20641816788493	0.0366078157050967	0.466741692019178	down
Novel	72198	i	chr9	.	7499280	7499527	MSTRG.22252.1	1	248	MSTRG.22252	FCHSD2	0.43445087334377	-1.20273504509819	0.049058054707826	0.536071822116409	down
Novel	66431	u	chr7	.	55486733	55487062	MSTRG.20498.1	1	330	MSTRG.20498	.	0.4367342087873	-1.19517255503351	0.0471951999148256	0.527022257755979	down
Novel	25406	i	chr14	.	66858786	66859104	MSTRG.7949.1	1	319	MSTRG.7949	JMJD1C	0.436951777149102	-1.19445402501663	0.0282343410105709	0.405662877493623	down
Novel	13634	u	chr12	.	3987908	3988271	MSTRG.4232.1	1	364	MSTRG.4232	.	0.438792269766464	-1.18838998497994	0.0496703772907011	0.538967244721985	down
Novel	22520	i	chr13	.	200480879	200481174	MSTRG.7049.1	1	296	MSTRG.7049	HLCS	0.440180379977064	-1.18383325302139	0.0112227054902882	0.22327016767297	down
Novel	5980	i	chr1	.	130243972	130244249	MSTRG.1750.1	1	278	MSTRG.1750	INO80	0.443583297310723	-1.17272305161645	0.00352269044165427	0.0931060260083736	down
Novel	12350	o	chr11	+	18023843	18029443	MSTRG.3847.1	2	311	MSTRG.3847	KPNA3	0.446235384106966	-1.16412317867946	0.00904198364817159	0.191376145428226	down
Novel	13694	u	chr12	.	4912684	4913021	MSTRG.4249.1	1	338	MSTRG.4249	.	0.446350412996787	-1.16375133406718	0.0431149717312324	0.505565075005884	down
Novel	62354	i	chr6	.	109979229	109979567	MSTRG.19237.1	1	339	MSTRG.19237	ZNF521	0.446457118079188	-1.16340648282301	0.0382730975804365	0.476577261145439	down
Novel	61363	i	chr6	.	85133803	85134121	MSTRG.18884.1	1	319	MSTRG.18884	EYA3	0.447697730936632	-1.15940308862885	0.000313912315573545	0.0111579656945896	down
Novel	21756	u	chr13	.	157506165	157506426	MSTRG.6842.1	1	262	MSTRG.6842	.	0.448292355010082	-1.15748819840549	0.0356136128155526	0.461387845818278	down
Novel	7947	i	chr1	.	217246513	217246781	MSTRG.2427.1	1	269	MSTRG.2427	CDC37L1	0.44963582814169	-1.15317109708892	0.0473344637401544	0.527257237346359	down
Novel	70598	i	chr8	.	87549958	87550269	MSTRG.21740.1	1	312	MSTRG.21740	RAB33B	0.452079422906037	-1.14535184223162	0.0300240397311916	0.421363940223656	down
Novel	25476	i	chr14	.	71582338	71583067	MSTRG.7977.1	1	730	MSTRG.7977	DNA2	0.452664955778425	-1.14348447392492	0.0195112543933835	0.322079776121578	down
Novel	28961	i	chr15	.	68005390	68005781	MSTRG.9083.1	1	392	MSTRG.9083	TANK	0.452950740709685	-1.14257393202867	0.0158961609263587	0.281234975013579	down
Novel	25790	i	chr14	.	77728802	77729215	MSTRG.8089.1	1	414	MSTRG.8089	SAMD8	0.453720256918385	-1.14012502280438	0.00510733916427515	0.124808472768989	down
Novel	62537	i	chr6	.	120056804	120057060	MSTRG.19305.1	1	257	MSTRG.19305	FHOD3	0.45455704199157	-1.1374667464864	0.00584722430161398	0.138224045975558	down
Novel	49460	i	chr4	.	39088071	39089178	MSTRG.15218.1	1	1108	MSTRG.15218	MTDH	0.454592612559373	-1.13735385532147	0.0128191389269771	0.244815916290549	down
Novel	9399	i	chr1	.	268865654	268866220	MSTRG.2886.1	1	567	MSTRG.2886	ODF2	0.45529188155422	-1.13513636042788	0.0435006887398805	0.508064265668498	down
Novel	52426	i	chr4	.	124004171	124004544	MSTRG.16095.1	1	374	MSTRG.16095	CCDC18	0.455908071081589	-1.13318514498209	0.00590531522984625	0.139036865883281	down
Novel	14086	i	chr12	.	14216202	14216617	MSTRG.4371.1	1	416	MSTRG.4371	BPTF	0.456171666983574	-1.13235125185782	0.0383500747996955	0.476928230900623	down
Novel	8484	i	chr1	.	238774400	238774656	MSTRG.2594.1	1	257	MSTRG.2594	SHB	0.456891647796482	-1.13007602527322	0.0435045566367235	0.508064265668498	down
Novel	73597	u	chr9	.	46899819	46900124	MSTRG.22726.1	1	306	MSTRG.22726	.	0.457426766400296	-1.12838730713702	0.00230375362260194	0.0657483436554654	down
Novel	48459	i	chr4	.	316442	316788	MSTRG.14879.1	1	347	MSTRG.14879	ENSSSCG00000005901	0.458080281724385	-1.12632763216395	0.0270800434768195	0.394453186268474	down
Novel	42054	i	chr2	.	105155009	105155349	MSTRG.12855.1	1	341	MSTRG.12855	CHD1	0.458839800255234	-1.12393755719435	0.0195808547871313	0.322583582137771	down
Novel	66629	i	chr7	.	58898136	58899197	MSTRG.20569.1	1	1062	MSTRG.20569	CLK3	0.460557618916148	-1.11854643623737	0.00562301898960349	0.13400424247105	down
Novel	28269	i	chr15	+	39083902	39085887	MSTRG.8838.1	2	1788	MSTRG.8838	VEGFC	0.46171875	-1.11491377470983	0.000291070175712096	0.0103783388312913	down
Novel	10508	u	chr10	.	25053273	25054497	MSTRG.3192.1	1	1225	MSTRG.3192	.	0.462314934434902	-1.11305212732289	0.0427996729380676	0.504035534699855	down
Novel	65898	i	chr7	.	41264246	41264888	MSTRG.20356.1	1	643	MSTRG.20356	RCAN2	0.462702530957447	-1.11184310449988	0.0257849220204864	0.385085306719283	down
Novel	32301	i	chr16	.	63430704	63431403	MSTRG.10123.1	1	700	MSTRG.10123	ENSSSCG00000017038	0.46276281642583	-1.11165514814551	0.0325614879079279	0.442059885257422	down
Novel	17737	i	chr13	.	28106190	28106475	MSTRG.5554.1	1	286	MSTRG.5554	ZDHHC3	0.463130722060363	-1.11050863261143	0.0366411307529554	0.467002674725845	down
Novel	45005	i	chr3	.	32038376	32038746	MSTRG.13805.1	1	371	MSTRG.13805	CLEC16A	0.463267482250895	-1.1100826748555	0.0233398147515603	0.360605056734526	down
Novel	9262	i	chr1	.	267449534	267449839	MSTRG.2844.1	1	306	MSTRG.2844	ZBTB34	0.463966331079392	-1.10790797864486	0.0184051038279914	0.309410815295619	down
Novel	70999	u	chr8	.	111732684	111733155	MSTRG.21870.1	1	472	MSTRG.21870	.	0.464114268728316	-1.10744804248346	0.0262740247664481	0.389029355851405	down
Novel	43000	i	chr2	.	142033835	142034106	MSTRG.13160.1	1	272	MSTRG.13160	PFDN1	0.464301181347896	-1.10686714324709	0.0370312336472828	0.469212900850311	down
Novel	62538	i	chr6	.	120060016	120060292	MSTRG.19306.1	1	277	MSTRG.19306	FHOD3	0.46439354573046	-1.106580173518	0.0264355383719062	0.389791387562035	down
Novel	20019	i	chr13	.	98028686	98029031	MSTRG.6304.1	1	346	MSTRG.6304	RSRC1	0.465934041754263	-1.101802355392	0.0438971154232494	0.510038160773788	down
Novel	23781	i	chr14	.	31186205	31186570	MSTRG.7413.1	1	366	MSTRG.7413	KDM2B	0.466960721342858	-1.09862689293336	0.0288524247739272	0.410797085714628	down
Novel	25506	i	chr14	.	72009172	72009442	MSTRG.7997.1	1	271	MSTRG.7997	DDX50	0.467647354030875	-1.09650707013653	0.0137924730195375	0.257698231960133	down
Novel	57082	i	chr6	.	9462584	9462972	MSTRG.17499.1	1	389	MSTRG.17499	WWOX	0.468299737789116	-1.09449586464549	0.00584091527108641	0.138186300820471	down
Novel	58016	i	chr6	.	34644074	34644438	MSTRG.17812.1	1	365	MSTRG.17812	TENT4B	0.468480917842187	-1.09393780963921	0.0121516914116427	0.234994190814546	down
Novel	17906	i	chr13	+	30745105	30762402	MSTRG.5605.1	2	231	MSTRG.5605	MAP4	0.4698934299789	-1.08959449868084	0.0263563466604029	0.389281054382721	down
Novel	17769	i	chr13	.	28828269	28829418	MSTRG.5563.1	1	1150	MSTRG.5563	SACM1L	0.470070967748476	-1.08904951450186	0.018680600425775	0.312670814603675	down
Novel	6620	i	chr1	+	161416577	161424044	MSTRG.1935.1	3	5534	MSTRG.1935	CCBE1	0.470189652745837	-1.08868530429397	0.0051845805238105	0.126170316656001	down
Novel	60952	i	chr6	.	79233935	79234274	MSTRG.18754.1	1	340	MSTRG.18754	EIF4G3	0.471321625081147	-1.08521621858056	0.0371592818902792	0.469493135534647	down
Novel	20329	u	chr13	.	113164903	113165262	MSTRG.6401.1	1	360	MSTRG.6401	.	0.471570378434443	-1.08445499622171	0.0401544859687528	0.488492106944904	down
Novel	24936	u	chr14	.	51525672	51525907	MSTRG.7771.1	1	236	MSTRG.7771	.	0.471593746038476	-1.08438350850162	0.0468687120231943	0.524819624413217	down
Novel	7429	i	chr1	.	189756983	189757365	MSTRG.2239.1	1	383	MSTRG.2239	MNAT1	0.472690692312562	-1.08103163782083	0.0359352244993824	0.463506703686887	down
Novel	44701	i	chr3	.	23085171	23085568	MSTRG.13702.1	1	398	MSTRG.13702	USP31	0.472896048980409	-1.0804050066763	0.0100192153460993	0.206181389766098	down
Novel	58966	i	chr6	.	51515749	51516436	MSTRG.18125.1	1	688	MSTRG.18125	GEMIN7	0.475577952442159	-1.07224626087959	0.00719071609913203	0.161035419384854	down
Novel	60084	u	chr6	.	62434986	62435326	MSTRG.18479.1	1	341	MSTRG.18479	.	0.476656004180311	-1.068979625511	0.0270909552471383	0.394453186268474	down
Novel	60756	i	chr6	.	74836674	74836988	MSTRG.18695.1	1	315	MSTRG.18695	RSC1A1	0.476969281098204	-1.06803174151693	0.018911724101639	0.315703357907339	down
Novel	5785	i	chr1	.	127057036	127057283	MSTRG.1674.1	1	248	MSTRG.1674	CTDSPL2	0.47735141373341	-1.06687636284763	0.0260602094493732	0.387428447147349	down
Novel	23814	i	chr14	.	31779379	31780111	MSTRG.7424.1	1	733	MSTRG.7424	ANAPC7	0.479149644314351	-1.06145179718482	0.0430297564989624	0.505375342228366	down
Novel	68716	j	chr8	+	140474	153223	MSTRG.21159.2	2	660	MSTRG.21159	PCGF3	0.479511580829963	-1.06036243625668	0.0263578678254249	0.389281054382721	down
Novel	25489	i	chr14	.	71839386	71840156	MSTRG.7982.1	1	771	MSTRG.7982	CCAR1	0.481116430366952	-1.05554202586805	0.00528606749887927	0.128055585601723	down
Novel	19081	i	chr13	.	66372149	66372512	MSTRG.5998.1	1	364	MSTRG.5998	IRAK2	0.481538734994331	-1.05427624170635	0.0230319713452142	0.357676908610048	down
Novel	13551	u	chr12	.	2842404	2842863	MSTRG.4207.1	1	460	MSTRG.4207	.	0.484653377076909	-1.04497479079261	0.0454534240873478	0.519040454987815	down
Novel	12071	i	chr11	.	9015326	9016039	MSTRG.3726.1	1	714	MSTRG.3726	PDS5B	0.484829633502578	-1.04445021373192	0.00882094741215275	0.187713985767542	down
Novel	21072	i	chr13	.	134867403	134867795	MSTRG.6631.1	1	393	MSTRG.6631	SNX4	0.485161132155909	-1.04346411881479	0.0423245868603912	0.501401080229524	down
Novel	66128	i	chr7	.	48085451	48086214	MSTRG.20414.1	1	764	MSTRG.20414	CTSH	0.486070589195698	-1.04076225165816	0.0130441804434815	0.247364801100531	down
Novel	5985	i	chr1	.	130327452	130328415	MSTRG.1755.1	1	964	MSTRG.1755	INO80	0.4889833426846	-1.032142774568	0.0465499736268995	0.52351091145619	down
Novel	65878	i	chr7	.	41129438	41129739	MSTRG.20339.1	1	302	MSTRG.20339	RCAN2	0.490954926297312	-1.02633751554553	0.00188029231942743	0.055166215228664	down
Novel	3264	i	chr1	.	13452278	13452637	MSTRG.870.1	1	360	MSTRG.870	MTRF1L	0.491028825192107	-1.02612037637375	0.0430330348188113	0.505375342228366	down
Novel	71301	i	chr8	.	124151293	124151773	MSTRG.21980.1	1	481	MSTRG.21980	UNC5C	0.493176154418103	-1.01982504927155	0.00092646288749303	0.0295305010264015	down
Novel	12541	i	chr11	.	25565024	25565396	MSTRG.3925.1	1	373	MSTRG.3925	ENSSSCG00000060529	0.493424899732563	-1.01909757459937	0.0242434827436589	0.369697352946659	down
Novel	63432	i	chr6	.	160901053	160901307	MSTRG.19605.1	1	255	MSTRG.19605	RNF11	0.493923910610727	-1.01763928433147	0.0475332451221256	0.527988123705974	down
Novel	17655	i	chr13	+	26139768	26140080	MSTRG.5522.1	1	313	MSTRG.5522	NKTR	0.494947370281305	-1.0146529690303	0.00560672049769758	0.133732088429091	down
Novel	12012	i	chr11	.	7338830	7339553	MSTRG.3695.1	1	724	MSTRG.3695	USPL1	0.497797500290606	-1.00636910909915	0.0279525557446684	0.402501704362646	down
Novel	49896	i	chr4	.	64214327	64214846	MSTRG.15345.1	1	520	MSTRG.15345	EYA1	0.498621343049726	-1.00398345743904	0.00191194751884258	0.055899207394117	down
Novel	74727	u	chr9	+	91598272	91600206	MSTRG.23026.1	1	1935	MSTRG.23026	.	0.500176306277744	-0.999491377282952	0.0127021344588158	0.243214980044103	down
Novel	48290	i	chr3	.	126896074	126896424	MSTRG.14828.1	1	351	MSTRG.14828	CPSF3	0.500302673910502	-0.999126931928898	0.0402695901625948	0.488979543156526	down
Novel	429	i	X	.	20257606	20257928	MSTRG.135.1	1	323	MSTRG.135	ENSSSCG00000021322	0.500332067729198	-0.999042173095905	0.0322209887729201	0.439566387629777	down
Novel	382	i	X	.	18130591	18131073	MSTRG.123.1	1	483	MSTRG.123	SMS	0.502408792674915	-0.993066381777462	0.0168914171431157	0.292576705264793	down
Novel	7718	i	chr1	.	205950128	205950832	MSTRG.2358.1	1	705	MSTRG.2358	BNC2	0.503519675397112	-0.989879941197031	0.00244662544039693	0.069186179100212	down
Novel	70703	i	chr8	.	96245572	96245861	MSTRG.21770.1	1	290	MSTRG.21770	JADE1	0.50407051185652	-0.988302535784491	0.0281575782842861	0.404982569287593	down
Novel	13451	i	chr12	.	1265648	1265922	MSTRG.4175.1	1	275	MSTRG.4175	NPLOC4	0.505120638461828	-0.985300105586586	0.025362342671506	0.381306340769329	down
Novel	33595	u	chr17	.	34852175	34852427	MSTRG.10488.1	1	253	MSTRG.10488	.	0.510513659310448	-0.969978532499638	0.0267689202882761	0.39210050099578	down
Novel	27218	i	chr14	-	129453757	129455367	MSTRG.8526.8	1	1611	MSTRG.8526	TIAL1	0.510674012683201	-0.969525450223173	0.0231740402043334	0.359027509830618	down
Novel	11304	i	chr10	.	53289494	53290309	MSTRG.3471.1	1	816	MSTRG.3471	MLLT10	0.510689057991131	-0.969482946647777	0.047310789817535	0.527193333738188	down
Novel	60798	i	chr6	.	75376368	75376674	MSTRG.18709.1	1	307	MSTRG.18709	FBXO42	0.514272799004658	-0.959394246425236	0.029665366455212	0.418521638525374	down
Novel	3354	i	chr1	.	16607449	16607760	MSTRG.905.1	1	312	MSTRG.905	TAB2	0.514511757509871	-0.958724049240673	0.0111943317702352	0.222781256868858	down
Novel	22361	i	chr13	.	195645506	195646456	MSTRG.7001.1	1	951	MSTRG.7001	HUNK	0.514693740649102	-0.958213857299998	0.0287913462228795	0.410348399666017	down
Novel	11474	i	chr10	.	60248545	60248801	MSTRG.3522.1	1	257	MSTRG.3522	USP6NL	0.515027054747141	-0.957279874777269	0.0360442992848842	0.463899688685706	down
Novel	53446	i	chr5	.	13892883	13893806	MSTRG.16405.1	1	924	MSTRG.16405	POLR3B	0.515063586752935	-0.957177544862811	0.00318333085780136	0.0856504077750164	down
Novel	30190	i	chr15	.	114834787	114835021	MSTRG.9456.1	1	235	MSTRG.9456	ERBB4	0.515241937169321	-0.956678071147771	0.0409386537187984	0.492290666278594	down
Novel	4096	i	chr1	.	52504484	52504993	MSTRG.1128.1	1	510	MSTRG.1128	KCNQ5	0.51874312560956	-0.946907782026627	0.0380320008589749	0.475493246296743	down
Novel	46910	i	chr3	.	79090841	79091159	MSTRG.14399.1	1	319	MSTRG.14399	EHBP1	0.519812202787636	-0.943937592869159	0.023621391198454	0.364092239789259	down
Novel	75132	i	chr9	.	108070294	108070569	MSTRG.23150.1	1	276	MSTRG.23150	NRCAM	0.52151864973489	-0.939209249814516	0.0375500706983238	0.471781083201798	down
Novel	62535	i	chr6	.	120038309	120038773	MSTRG.19303.1	1	465	MSTRG.19303	FHOD3	0.521613786182226	-0.938946094578548	0.0292938962511149	0.415391131825831	down
Novel	41173	i	chr2	.	77673614	77673986	MSTRG.12594.1	1	373	MSTRG.12594	RNF126	0.522951752826417	-0.935250244340318	0.0120393549162029	0.233651928021306	down
Novel	65877	i	chr7	.	41128782	41129103	MSTRG.20338.1	1	322	MSTRG.20338	RCAN2	0.523530380856093	-0.933654834639309	0.00786604417343951	0.172070420393467	down
Novel	65896	i	chr7	.	41251530	41252015	MSTRG.20354.1	1	486	MSTRG.20354	RCAN2	0.523556832382679	-0.93358194388913	0.0360828045911504	0.46418521747453	down
Novel	32119	i	chr16	.	51910480	51911132	MSTRG.10078.1	1	653	MSTRG.10078	UBTD2	0.527470182453405	-0.922838553375523	0.0391564496414701	0.48215129435704	down
Novel	65873	i	chr7	.	41076696	41077130	MSTRG.20334.1	1	435	MSTRG.20334	RCAN2	0.528902573494118	-0.918926099734678	0.00736219315987368	0.16355613653652	down
Novel	65976	u	chr7	.	43689335	43689687	MSTRG.20372.1	1	353	MSTRG.20372	.	0.531845118640239	-0.910921922660917	0.0499685496906079	0.540303368511148	down
Novel	14243	u	chr12	.	16256667	16256985	MSTRG.4426.1	1	319	MSTRG.4426	.	0.532292907737355	-0.909707750942792	0.0244272099167068	0.371918856283733	down
Novel	75133	i	chr9	.	108094143	108094465	MSTRG.23151.1	1	323	MSTRG.23151	NRCAM	0.53275489890269	-0.908456140637953	0.0493666107289158	0.537560778433008	down
Novel	12583	i	chr11	.	32778565	32779070	MSTRG.3942.1	1	506	MSTRG.3942	DIAPH3	0.533166777162247	-0.907341209277743	0.0233676478265521	0.360844965081478	down
Novel	15727	u	chr12	.	42567870	42568311	MSTRG.4890.1	1	442	MSTRG.4890	.	0.533353873927365	-0.906835033278815	0.0369484837710449	0.468837449196781	down
Novel	40701	i	chr2	.	73324784	73325099	MSTRG.12469.1	1	316	MSTRG.12469	SAFB	0.533449078905768	-0.906577531647028	0.0176143904620305	0.300834707690049	down
Novel	54483	u	chr5	.	30285348	30285713	MSTRG.16667.1	1	366	MSTRG.16667	.	0.535816912958019	-0.90018797459628	0.0143773776638894	0.264497748622789	down
Novel	25442	i	chr14	.	71156600	71156923	MSTRG.7964.1	1	324	MSTRG.7964	HERC4	0.536185256437287	-0.899196545013452	0.0409615491612785	0.492386533461739	down
Novel	13192	i	chr11	.	78480751	78481129	MSTRG.4090.1	1	379	MSTRG.4090	MCF2L	0.537286793704501	-0.89623571727631	0.0354332548749044	0.459863900234182	down
Novel	19204	i	chr13	.	69060624	69061323	MSTRG.6019.1	1	700	MSTRG.6019	TMCC1	0.539042463317888	-0.891529168467807	0.0353501556393286	0.459599041917753	down
Novel	28751	i	chr15	.	59318029	59318288	MSTRG.9011.1	1	260	MSTRG.9011	SAP130	0.541080921250836	-0.886083722726244	0.0226335192893433	0.353792085169334	down
Novel	62541	i	chr6	.	120167289	120168537	MSTRG.19309.1	1	1249	MSTRG.19309	FHOD3	0.545280195687305	-0.874930336464029	0.0138708337639474	0.258109531863961	down
Novel	28271	i	chr15	+	39115922	39120577	MSTRG.8840.1	2	4600	MSTRG.8840	VEGFC	0.54547137772101	-0.874424598252906	0.000595420594064207	0.0199433594638902	down
Novel	12316	i	chr11	.	17708235	17708660	MSTRG.3830.1	1	426	MSTRG.3830	ENSSSCG00000045895	0.546468475252866	-0.871789822975865	0.00494584443126924	0.12168338601658	down
Novel	65891	i	chr7	.	41240023	41240352	MSTRG.20349.1	1	330	MSTRG.20349	RCAN2	0.547048659534434	-0.870258929608521	0.0194951161603399	0.322079776121578	down
Novel	11069	i	chr10	.	44513994	44514323	MSTRG.3375.1	1	330	MSTRG.3375	CACNB2	0.547190462515091	-0.869885010500715	0.0481386529422364	0.53115556647864	down
Novel	4807	i	chr1	.	90260007	90260450	MSTRG.1353.1	1	444	MSTRG.1353	SENP6	0.549709542532193	-0.863258571225024	0.017099597501662	0.295136637396991	down
Novel	19990	i	chr13	.	96502345	96502666	MSTRG.6293.1	1	322	MSTRG.6293	TIPARP	0.552392129456719	-0.856235330821183	0.000894834018046697	0.0286294541172279	down
Novel	39797	i	chr2	.	62280690	62281020	MSTRG.12233.1	1	331	MSTRG.12233	BRD4	0.552681084644809	-0.855480857323719	0.0163110811118478	0.286587356539473	down
Novel	64341	i	chr7	.	16136327	16136830	MSTRG.19874.1	1	504	MSTRG.19874	CDKAL1	0.553361411720363	-0.853706052783943	0.000429108631936251	0.0148564298432285	down
Novel	57587	i	chr6	+	20357794	20369972	MSTRG.17672.1	2	697	MSTRG.17672	CNOT1	0.554354495683758	-0.851119256506226	0.0339757032350982	0.450416143543235	down
Novel	25408	u	chr14	.	66920877	66921672	MSTRG.7951.1	1	796	MSTRG.7951	.	0.554471584220242	-0.850814568413802	0.00514641706320113	0.125485857166831	down
Novel	62727	i	chr6	.	135623327	135623929	MSTRG.19378.1	1	603	MSTRG.19378	ZZZ3	0.555762826555277	-0.847458755019441	0.0371275185778053	0.469493135534647	down
Novel	20214	i	chr13	.	108212224	108212567	MSTRG.6356.1	1	344	MSTRG.6356	MECOM	0.55702579012081	-0.844183969444065	0.00368227048162451	0.0963683540726444	down
Novel	294	i	X	.	14721887	14722710	MSTRG.109.1	1	824	MSTRG.109	SCML2	0.55814701746255	-0.841282912926715	0.0165813596953293	0.290074745397687	down
Novel	20086	i	chr13	.	100098975	100099281	MSTRG.6333.1	1	307	MSTRG.6333	SMC4	0.559438861549416	-0.837947620448871	0.0116172296573863	0.22827876083737	down
Novel	53085	i	chr5	.	7631257	7631880	MSTRG.16300.1	1	624	MSTRG.16300	SLC25A17	0.559790286356509	-0.837041641822333	0.0378116932766489	0.473647586284106	down
Novel	6901	i	chr1	.	169690789	169691337	MSTRG.2053.1	1	549	MSTRG.2053	GEMIN2	0.560607047285619	-0.83493821455529	0.0439554314419788	0.510382518044073	down
Novel	33676	i	chr17	.	36009103	36009412	MSTRG.10512.1	1	310	MSTRG.10512	ASXL1	0.561542535353776	-0.832532787809557	0.0455585687274049	0.519182328041752	down
Novel	48889	i	chr4	-	10216847	10243116	MSTRG.14984.1	2	361	MSTRG.14984	ASAP1	0.565372233150485	-0.822727064353191	0.0392438066785318	0.482720221872737	down
Novel	26239	u	chr14	.	99405290	99405651	MSTRG.8219.1	1	362	MSTRG.8219	.	0.565533397119026	-0.822315870963513	0.0387063831675686	0.479403391769906	down
Novel	44791	i	chr3	.	25153817	25154374	MSTRG.13729.1	1	558	MSTRG.13729	DCUN1D3	0.566236925124972	-0.820522262355674	0.0464376537052904	0.523050115644628	down
Novel	70644	i	chr8	.	89328018	89328795	MSTRG.21762.1	1	778	MSTRG.21762	PCDH18	0.566280158180859	-0.820412114586108	0.0285301160452894	0.408112872180531	down
Novel	19482	i	chr13	.	77159759	77160204	MSTRG.6128.1	1	446	MSTRG.6128	MSL2	0.571373655916969	-0.807493574808573	0.0297364283059047	0.418931487800386	down
Novel	6616	j	chr1	+	161320525	161376659	MSTRG.1933.3	3	12237	MSTRG.1933	CCBE1	0.573433848670394	-0.802301028349347	0.025715172804666	0.38454083881205	down
Novel	20209	i	chr13	.	108202941	108203506	MSTRG.6351.1	1	566	MSTRG.6351	MECOM	0.574992128527327	-0.79838588876482	0.0182532481501534	0.307624928378836	down
Novel	66926	i	chr7	.	68519094	68519445	MSTRG.20669.1	1	352	MSTRG.20669	STRN3	0.575090376400816	-0.798139399109344	0.045881142202269	0.520207178336531	down
Novel	69835	u	chr8	.	55430774	55430977	MSTRG.21479.1	1	204	MSTRG.21479	.	0.575360003313	-0.797463160615133	0.0265072595144767	0.390119012111554	down
Novel	6615	j	chr1	+	161320525	161344843	MSTRG.1933.2	3	12703	MSTRG.1933	CCBE1	0.575535345703265	-0.797023562698492	0.000106365476291885	0.00398608870226374	down
Novel	20205	i	chr13	.	107999366	107999692	MSTRG.6347.1	1	327	MSTRG.6347	MECOM	0.57659491053126	-0.794369992330849	0.0307956720110573	0.427690117872721	down
Novel	65874	i	chr7	.	41077410	41077758	MSTRG.20335.1	1	349	MSTRG.20335	RCAN2	0.577755047963646	-0.791470135018682	0.0278606498174008	0.401770162562266	down
Novel	62545	i	chr6	.	120408360	120409080	MSTRG.19312.1	1	721	MSTRG.19312	FHOD3	0.58258779766328	-0.779452610427694	0.0186116514914861	0.311961917211823	down
Novel	69057	i	chr8	.	11400136	11400507	MSTRG.21264.1	1	372	MSTRG.21264	TAPT1	0.584655567553967	-0.774341140829344	0.0491400020274452	0.536400882962869	down
Novel	24740	i	chr14	-	50086994	50105154	MSTRG.7703.1	2	418	MSTRG.7703	MAPK1	0.584767729291768	-0.774064397268931	0.0429706436507533	0.504945958620122	down
Novel	17853	i	chr13	.	29985051	29987166	MSTRG.5591.1	1	2116	MSTRG.5591	SETD2	0.585819288152632	-0.771472400024395	0.0451011070339687	0.516829782421889	down
Novel	65881	i	chr7	.	41142957	41143433	MSTRG.20342.1	1	477	MSTRG.20342	RCAN2	0.589729304826983	-0.761875208548278	0.0269899839679909	0.393961067630337	down
Novel	59163	i	chr6	.	53350901	53351323	MSTRG.18186.1	1	423	MSTRG.18186	BICRA	0.593347364273402	-0.75305114358288	0.0409315130394895	0.492290666278594	down
Novel	21116	i	chr13	.	136463396	136464493	MSTRG.6652.1	1	1098	MSTRG.6652	CCDC14	0.595090997737818	-0.748817801345529	0.00246714102542779	0.0695985348726862	down
Novel	45480	i	chr3	.	40455106	40455325	MSTRG.13966.1	1	220	MSTRG.13966	UNKL	0.59615654466469	-0.746236877360382	0.0255082320959714	0.382852442485652	down
Novel	73100	u	chr9	.	36548094	36548653	MSTRG.22564.1	1	560	MSTRG.22564	.	0.596887173913665	-0.744469841819968	0.0435197134050899	0.50814008988555	down
Novel	31855	u	chr16	.	43610733	43614335	MSTRG.9987.1	1	3603	MSTRG.9987	.	0.597216672081743	-0.743673654140431	0.00826462293383906	0.179180079927803	down
Novel	70146	i	chr8	.	70215834	70216204	MSTRG.21569.1	1	371	MSTRG.21569	MTHFD2L	0.597889876238642	-0.742048312194552	0.0369202122556875	0.468788380295262	down
Novel	65857	i	chr7	-	40325748	40326371	MSTRG.20326.1	2	554	MSTRG.20326	RUNX2	0.603337345401554	-0.728963209757956	0.0301649904597202	0.422634143686605	down
Novel	4664	j	chr1	+	82161749	82163567	MSTRG.1301.2	2	608	MSTRG.1301	RWDD1	0.603636781910992	-0.72824737738622	0.0106678082143231	0.215743546193735	down
Novel	18493	i	chr13	.	39500485	39501031	MSTRG.5795.1	1	547	MSTRG.5795	DENND6A	0.60495694123565	-0.725095634940642	0.0418388687526062	0.498032842190299	down
Novel	74380	i	chr9	.	72496117	72496345	MSTRG.22919.1	1	229	MSTRG.22919	FAM133B	0.607627275323948	-0.718741463540767	0.00579653112805132	0.137413401022264	down
Novel	25657	u	chr14	+	75527630	75528727	MSTRG.8053.1	2	1020	MSTRG.8053	.	0.607831147051404	-0.71825749020606	0.0457154782303281	0.519606023784983	down
Novel	65879	i	chr7	.	41130075	41130494	MSTRG.20340.1	1	420	MSTRG.20340	RCAN2	0.608432922875212	-0.71682987413313	0.0202289837252956	0.329009890877665	down
Novel	15982	i	chr12	.	46239067	46239926	MSTRG.4989.1	1	860	MSTRG.4989	NSRP1	0.608459128683989	-0.716767737166547	0.0327523290986368	0.442907850889082	down
Novel	64285	i	chr7	.	13706626	13706978	MSTRG.19861.1	1	353	MSTRG.19861	KIF13A	0.60950664507764	-0.714286145135726	0.00570144354857312	0.135652723196862	down
Novel	10325	i	chr10	+	19939293	19940158	MSTRG.3139.1	2	591	MSTRG.3139	FBXO28	0.611934186604231	-0.708551595180827	0.0390545752073014	0.481604663863124	down
Novel	25371	i	chr14	.	65704735	65705190	MSTRG.7931.1	1	456	MSTRG.7931	RTKN2	0.613240938451009	-0.705474083916762	0.00493619116742102	0.121588692052951	down
Novel	69860	i	chr8	.	55744850	55745229	MSTRG.21489.1	1	380	MSTRG.21489	SRP72	0.613407498070811	-0.705082293193645	0.0228354767809374	0.355906956610469	down
Novel	36072	i	chr18	.	40608946	40609507	MSTRG.11267.1	1	562	MSTRG.11267	KBTBD2	0.617306138909817	-0.695941956319734	0.0101759200976128	0.208091889053309	down
Novel	45416	i	chr3	.	40104910	40105667	MSTRG.13943.1	1	758	MSTRG.13943	ENSSSCG00000025711	0.619574408141985	-0.690650540832769	0.0060386747949558	0.141551653896628	down
Novel	11070	i	chr10	.	44519736	44520232	MSTRG.3376.1	1	497	MSTRG.3376	CACNB2	0.621540259828865	-0.686080251036347	0.0135443032559327	0.254276517816005	down
Novel	11062	i	chr10	.	44458656	44459466	MSTRG.3368.1	1	811	MSTRG.3368	CACNB2	0.623830833533977	-0.680773233603281	0.0308593801870627	0.428169337258349	down
Novel	49325	o	chr4	+	34587137	34681117	MSTRG.15162.1	2	526	MSTRG.15162	UBR5	0.625245637318571	-0.677505008919855	0.0480931622604516	0.53095245396362	down
Novel	5455	i	chr1	.	115966700	115967043	MSTRG.1589.1	1	344	MSTRG.1589	NEDD4	0.625735384914248	-0.676375405111149	0.00560931878694546	0.133732088429091	down
Novel	67377	i	chr7	.	78039180	78039613	MSTRG.20796.1	1	434	MSTRG.20796	ZNF219	0.626034107136797	-0.675686835721987	0.0218407715815614	0.345452915988942	down
Novel	33586	i	chr17	.	34772742	34773207	MSTRG.10487.1	1	466	MSTRG.10487	TBC1D20	0.628006090206475	-0.671149544897728	0.00290706824545623	0.0795226891454116	down
Novel	15537	i	chr12	.	37933132	37933399	MSTRG.4829.1	1	268	MSTRG.4829	ENSSSCG00000039473	0.628141985958713	-0.670837390411617	0.0406497927069953	0.491402998725151	down
Novel	427	i	X	.	20222027	20222511	MSTRG.134.1	1	485	MSTRG.134	ENSSSCG00000021322	0.637161310764336	-0.650269427620854	0.00582973770968228	0.137977516922985	down
Novel	14105	i	chr12	-	14418699	14429550	MSTRG.4378.7	2	3685	MSTRG.4378	SMURF2	0.637739718774557	-0.648960359064352	0.00522094786719235	0.126844810050938	down
Novel	31239	i	chr16	.	18649299	18649980	MSTRG.9762.1	1	682	MSTRG.9762	ZFR	0.637956430194299	-0.648470197682543	0.000111082999689565	0.00415491508213859	down
Novel	39350	i	chr2	.	57074183	57074565	MSTRG.12096.1	1	383	MSTRG.12096	ZNF496	0.638270698499217	-0.647759676296525	0.0103704438786953	0.210948548535873	down
Novel	53062	i	chr5	.	7514513	7514906	MSTRG.16295.1	1	394	MSTRG.16295	RBX1	0.638365025342132	-0.64754648334539	0.0341168184935436	0.45187833961785	down
Novel	46010	i	chr3	.	48877105	48877466	MSTRG.14150.1	1	362	MSTRG.14150	UXS1	0.650650765566345	-0.620044705072756	0.0475156260541606	0.527988123705974	down
Novel	52343	i	chr4	.	121039299	121039600	MSTRG.16064.1	1	302	MSTRG.16064	PTBP2	0.652684120128901	-0.61554315607566	0.00859643452877916	0.183961854109367	down
Novel	30097	i	chr15	.	110784837	110785363	MSTRG.9432.1	1	527	MSTRG.9432	METTL21A	0.653906702102784	-0.612843284875656	0.0172009355846264	0.295927741596584	down
Novel	55004	i	chr5	.	51054887	51055285	MSTRG.16845.1	1	399	MSTRG.16845	C2CD5	0.654937163226218	-0.610571598390884	0.00181735175256709	0.0536146191832531	down
Novel	13287	i	chr12	.	536013	537263	MSTRG.4124.1	1	1251	MSTRG.4124	WDR45B	0.655754463483811	-0.60877237245956	0.0467701709535449	0.524524051059688	down
Novel	65349	i	chr7	-	30351842	30352977	MSTRG.20137.2	2	416	MSTRG.20137	NUDT3	0.65859425143931	-0.602538175508298	0.0390696630157453	0.481689440027422	down
Novel	48052	i	chr3	.	115167830	115169347	MSTRG.14784.1	1	1518	MSTRG.14784	KLHL29	0.664317226404025	-0.590055769473547	0.00693839485612792	0.156813071258977	down
Novel	17243	i	chr13	.	10072954	10073292	MSTRG.5369.1	1	339	MSTRG.5369	UBE2E2	0.666471467373397	-0.58538498215381	0.00755021535374165	0.166784399352766	down
Novel	65899	i	chr7	.	41268270	41269321	MSTRG.20357.1	1	1052	MSTRG.20357	RCAN2	0.666521825174885	-0.585275977928631	0.0390983661309654	0.481714469403275	down
Novel	20221	i	chr13	.	108299455	108299988	MSTRG.6363.1	1	534	MSTRG.6363	MECOM	0.669049976781636	-0.57981411337482	0.0103773536884243	0.210948548535873	down
Novel	35401	u	chr18	.	14149767	14150024	MSTRG.11049.1	1	258	MSTRG.11049	.	0.672969167547386	-0.571387686404591	0.0239004991795612	0.366563905957658	down
Novel	60953	i	chr6	.	79260330	79260925	MSTRG.18755.1	1	596	MSTRG.18755	EIF4G3	0.673687352050861	-0.569848880770402	0.0493522341393115	0.537504026004917	down
Novel	50099	u	chr4	.	72727689	72728103	MSTRG.15403.1	1	415	MSTRG.15403	.	0.67497037096401	-0.567103921022374	0.0168024442881542	0.291984164461024	down
Novel	56263	u	chr5	.	86161670	86162207	MSTRG.17194.1	1	538	MSTRG.17194	.	1.48545581564753	0.570905693363017	0.000852918470665203	0.0274699700088103	up
Novel	28776	i	chr15	.	59607054	59607478	MSTRG.9028.1	1	425	MSTRG.9028	WDR33	1.55794019327966	0.639639851811033	0.0160370187344434	0.283043969833395	up
Novel	12540	i	chr11	.	25559043	25559632	MSTRG.3924.1	1	590	MSTRG.3924	ENSSSCG00000060529	1.56839437923973	0.649288376693299	0.0301900694161852	0.42278351986386	up
Novel	42075	u	chr2	.	105333027	105333442	MSTRG.12876.1	1	416	MSTRG.12876	.	1.57084354457729	0.651539495907234	0.040781669878226	0.491746406371585	up
Novel	7250	i	chr1	.	184701408	184702039	MSTRG.2163.1	1	632	MSTRG.2163	ATG14	1.57829719434239	0.658368891304129	0.0293451804482162	0.415784950070484	up
Novel	3532	u	chr1	.	22366688	22367098	MSTRG.967.1	1	411	MSTRG.967	.	1.58741741429613	0.666681537343279	0.0387199889175343	0.479403391769906	up
Novel	7979	u	chr1	.	218354883	218355241	MSTRG.2441.1	1	359	MSTRG.2441	.	1.60701101736619	0.684379819893579	0.048210535000391	0.531584821815742	up
Novel	46442	j	chr3	-	59776222	59777350	MSTRG.14271.1	2	849	MSTRG.14271	TMSB10	1.62748029068557	0.702640071991607	0.0448894797074676	0.515109194944877	up
Novel	42287	j	chr2	+	117838494	117867915	MSTRG.12940.1	4	2256	MSTRG.12940	NREP	1.64128203015572	0.714823166058554	0.0263269445264731	0.389235439064837	up
Novel	48020	i	chr3	.	114668774	114669044	MSTRG.14756.1	1	271	MSTRG.14756	MFSD2B	1.65518370949054	0.726991351209018	0.0490360092678569	0.535950970471587	up
Novel	28527	i	chr15	.	48218908	48219175	MSTRG.8941.1	1	268	MSTRG.8941	NSD3	1.71545905191362	0.778594689109661	0.0265463113399525	0.390301983899943	up
Novel	39047	u	chr2	.	46332888	46333493	MSTRG.12019.1	1	606	MSTRG.12019	.	1.78433935080124	0.835390017253891	0.00712468539984147	0.159916801027684	up
Novel	75854	u	chr9	+	133141336	133144602	MSTRG.23355.1	3	624	MSTRG.23355	.	1.80115637168211	0.848923437689039	0.0393579654684099	0.483280192654901	up
Novel	18770	i	chr13	.	51219263	51221909	MSTRG.5890.1	1	2647	MSTRG.5890	MITF	1.82250735748089	0.865924638738646	0.0328601089206699	0.443630341935811	up
Novel	49350	i	chr4	.	35424109	35424506	MSTRG.15172.1	1	398	MSTRG.15172	GRHL2	1.82992059703499	0.871781049192843	0.023120592468707	0.358540356345107	up
Novel	70806	i	chr8	+	101322508	101323167	MSTRG.21814.1	2	423	MSTRG.21814	ENSSSCG00000036213	1.83890878851959	0.878849922591667	0.0459870291937071	0.520774913145729	up
Novel	71552	j	chr8	+	135250075	135279077	MSTRG.22086.1	6	1067	MSTRG.22086	ENSSSCG00000009240	1.85302902852535	0.889885482002814	0.0326475900833672	0.442409545009104	up
Novel	36799	u	chr2	-	1381838	1384314	MSTRG.11495.1	5	2146	MSTRG.11495	.	1.88039181822836	0.911033308348476	0.00730629818191318	0.16280664212425	up
Novel	49283	i	chr4	.	33145755	33146175	MSTRG.15138.1	1	421	MSTRG.15138	RIMS2	1.99320922492876	0.995093156200198	0.0407825286124467	0.491746406371585	up
Novel	1162	i	X	.	54308234	54308586	MSTRG.328.1	1	353	MSTRG.328	OPHN1	2.07223523438217	1.05118778305034	0.0120806018665729	0.234006011295497	up
Novel	1328	u	X	-	59277371	59310015	MSTRG.369.2	7	24975	MSTRG.369	.	2.10154893584091	1.0714530509096	0.0437436448106093	0.509638661997899	up
Novel	30642	i	chr15	.	131330683	131331050	MSTRG.9601.1	1	368	MSTRG.9601	ENSSSCG00000016263	2.26156033680799	1.17731848655189	7.70491247716223E-06	0.000312507200465482	up
Novel	47588	o	chr3	-	103633345	103666109	MSTRG.14618.1	2	9041	MSTRG.14618	CRIM1	2.34830958367816	1.23162261517515	0.0264817471648761	0.389939239134527	up
Novel	28356	i	chr15	.	45120109	45120359	MSTRG.8880.1	1	251	MSTRG.8880	STOX2	2.36741006980664	1.24330962345155	0.0309671980361551	0.428853647608609	up
Novel	14272	i	chr12	+	17097172	17100138	MSTRG.4437.1	2	2804	MSTRG.4437	MAPT	2.48399729526752	1.31266360266215	0.0450831082029394	0.51672448954352	up
Novel	5850	i	chr1	.	128085577	128085932	MSTRG.1701.1	1	356	MSTRG.1701	ZSCAN29	2.69114369940681	1.42821942884027	0.0343534126725308	0.453116382379715	up
Novel	56614	i	chr5	.	102129605	102129873	MSTRG.17310.1	1	269	MSTRG.17310	SYT1	2.76843715138958	1.46907177041164	0.0424245203956176	0.50174545204327	up
Novel	64751	o	chr7	-	22940063	22976627	MSTRG.19998.2	2	274	MSTRG.19998	ENSSSCG00000041364	9.0857720384266	3.18360910870115	0.0135597768213323	0.25428438854274	up
Novel	55707	u	chr5	.	69163132	69163704	MSTRG.17036.1	1	573	MSTRG.17036	.	9.49765130892196	3.24757079092741	0.048071195822698	0.53095245396362	up
Novel	20170	j	chr13	-	106830287	106838158	MSTRG.6342.4	5	867	MSTRG.6342	GOLIM4	21.0549299083718	4.39608616768657	0.0183591074281506	0.308886065968764	up
Novel	51416	i	chr4	+	97694238	97698606	MSTRG.15718.1	2	4345	MSTRG.15718	TUFT1	24.7001647446458	4.62644875918682	0.00784207099808455	0.171679590133132	up
Novel	51168	j	chr4	-	94815887	94820945	MSTRG.15661.4	3	548	MSTRG.15661	CKS1B	39.5389511675526	5.30520269672232	0.00696044589269087	0.157129788745353	up
Novel	23562	x	chr14	-	28258541	28260260	MSTRG.7321.5	2	1036	MSTRG.7321	UBC	47.3323770611871	5.56475547181833	0.002861134848383	0.0786978941618826	up
Novel	37283	j	chr2	-	6784566	6804686	MSTRG.11636.2	4	6918	MSTRG.11636	ENSSSCG00000044913	551.171239837398	9.10635679982986	0.00817083272984198	0.177551377833458	up
Novel	6614	j	chr1	+	161319839	161344843	MSTRG.1933.1	3	12013	MSTRG.1933	CCBE1	633.888	9.30808414667178	0.00809870925992207	0.176376234454203	up
Novel	63019	x	chr6	-	149736315	149748036	MSTRG.19481.1	2	2128	MSTRG.19481	DOCK7	662.589409220359	9.37197133344814	0.00248466324927682	0.0699918419341191	up
Novel	7178	u	chr1	-	182978741	182979099	MSTRG.2133.2	2	282	MSTRG.2133	.	723.055315140982	9.49796221015577	0.00105627658904279	0.0332431615825557	up
Novel	73653	u	chr9	-	49165039	49173692	MSTRG.22737.15	2	8576	MSTRG.22737	.	795.274	9.63530819524875	3.18774144367546E-12	1.5052966822071E-10	up
Novel	16019	i	chr12	-	46952374	46963519	MSTRG.5000.3	2	9343	MSTRG.5000	NXN	989.46	9.95049757570535	1.64871058177729E-12	8.13248333983653E-11	up
Novel	20056	i	chr13	-	99514269	99525791	MSTRG.6316.2	2	5212	MSTRG.6316	ENSSSCG00000011729	1964.35	10.9398362908306	0.00722819931842969	0.161557416854643	up
Novel	52644	o	chr4	+	130397244	130407940	MSTRG.16174.5	2	3176	MSTRG.16174	ENSSSCG00000056532	2030.38	10.9875340479397	0.0240629870555581	0.367997425768299	up
Novel	45537	i	chr3	-	40956305	40960677	MSTRG.13984.2	2	3695	MSTRG.13984	ENSSSCG00000041715	2634.062	11.3630735885101	0.0140194552671829	0.260101296121733	up
Novel	64660	j	chr7	+	22633881	22637576	MSTRG.19991.4	4	2100	MSTRG.19991	PPP1R11	4702.57	12.199233703775	1.06653518944371E-12	5.49659247150125E-11	up
Novel	38150	x	chr2	+	13230543	13231186	MSTRG.11778.1	2	621	MSTRG.11778	TMX2	4902.396	12.2592713099034	0.0227687326285253	0.355055410776491	up
Novel	61435	o	chr6	+	86026508	86029508	MSTRG.18912.11	2	2950	MSTRG.18912	EPB41	5878.85	12.5213182523836	1.87073679003576E-13	1.15969818190321E-11	up
Novel	23560	x	chr14	-	28258309	28260805	MSTRG.7321.3	2	1129	MSTRG.7321	UBC	8780.264	13.1000486032114	8.97545210927141E-13	4.67496705822965E-11	up
Novel	64659	j	chr7	+	22633861	22637576	MSTRG.19991.3	4	2068	MSTRG.19991	PPP1R11	9273.53	13.1789028947202	1.08865187394401E-13	7.24725808796164E-12	up
Novel	17388	j	chr13	-	18461981	18485516	MSTRG.5426.2	4	2643	MSTRG.5426	ENSSSCG00000038362	10090.396	13.3006951740161	1.55467581037754E-13	9.85731693003594E-12	up
Novel	34139	j	chr17	+	46925438	47044421	MSTRG.10670.1	5	1539	MSTRG.10670	PKIG	11913.092	13.54026028764	7.52161590728956E-13	3.98496162011405E-11	up
Novel	18228	j	chr13	+	33658307	33662261	MSTRG.5691.3	4	843	MSTRG.5691	MANF	12756.912	13.6389915251532	9.32439117496451E-13	4.83952405327871E-11	up
Novel	37454	j	chr2	-	7876607	7880587	MSTRG.11676.4	7	830	MSTRG.11676	DNAJC4	15701.912	13.938652624333	0.00833121760767044	0.180168724731661	up
Novel	37267	o	chr2	-	6750269	6754456	MSTRG.11634.7	3	4011	MSTRG.11634	ENSSSCG00000048856	31921.442	14.9622382040188	8.80422175556968E-16	1.37329468548512E-13	up
Novel	17667	j	chr13	-	26278209	26286277	MSTRG.5529.3	5	1403	MSTRG.5529	HIGD1A	42355.324	15.3702557050842	0.00100177592949992	0.0317413055047223	up
Novel	14499	o	chr12	-	19714679	19725870	MSTRG.4514.1	2	279	MSTRG.4514	U2	44196.744	15.4316524688929	4.2496329292412E-13	2.37368306349588E-11	up
Novel	37264	o	chr2	-	6750269	6754456	MSTRG.11634.3	2	4070	MSTRG.11634	ENSSSCG00000048856	1550251.938	20.5640712623509	1.00198907544681E-22	7.89714546798293E-19	up
