# Supplementary material for: Irisin modulates the transcriptomic profile of porcine anterior pituitary cells isolated from gilts on days 15–16 of pregnancy
Source: Sci Rep. 2026 May 12;16:21774. doi: 10.1038/s41598-026-51519-6 (PMC13357752; doi:10.1038/s41598-026-51519-6)
Supplement: Supplementary file 9 — Supplementary Table S7 [file 41598_2026_51519_MOESM9_ESM.xlsx]

## Sheet: Arkusz1
GeneID	geneSymbol	chr	strand	longExonStart_0base	longExonEnd	shortES	shortEE	flankingES	flankingEE	ID	IJC_SAMPLE_1	SJC_SAMPLE_1	IJC_SAMPLE_2	SJC_SAMPLE_2	IncFormLen	SkipFormLen	PValue	FDR	IncLevel1	IncLevel2	IncLevelDifference
"ENSSSCG00000037384"	"BLOC1S6"	chr1	-	126174907	126174995	126174907	126174991	126179669	126179811	814	35,42,43,62,45	0,0,0,0,0	37,37,30,13,10	4,2,5,0,11	153	149	1.92583e-08	1.47519e-05	1.0,1.0,1.0,1.0,1.0	0.9,0.947,0.854,1.0,0.47	0.166
"ENSSSCG00000005325"	"TMEM8B"	chr1	+	236565743	236566012	236565846	236566012	236565287	236565421	1219	9,13,7,25,20	0,0,0,0,0	15,16,3,2,11	3,3,4,2,0	252	149	1.2878e-07	4.93225e-05	1.0,1.0,1.0,1.0,1.0	0.747,0.759,0.307,0.372,1.0	0.363
"ENSSSCG00000030827"	"FGFR3"	chr8	+	891159	891308	891162	891308	890666	890857	1117	0,1,1,0,0	14,5,7,5,5	0,3,3,6,5	8,8,19,8,2	152	149	1.27468e-06	0.00020145	0.0,0.164,0.123,0.0,0.0	0.0,0.269,0.134,0.424,0.71	-0.25
"ENSSSCG00000037449"	"CSF1"	chr4	-	110185181	110186203	110185181	110185312	110187401	110187549	1195	61,47,43,40,25	0,8,1,6,2	46,50,42,36,56	0,0,0,0,3	1040	149	2.89611e-06	0.00036214	1.0,0.457,0.86,0.489,0.642	1.0,1.0,1.0,1.0,0.728	-0.256
"ENSSSCG00000010128"	"SEPTIN5"	chr14	+	51259251	51259568	51259432	51259568	51258373	51258475	853	7,16,35,18,13	0,0,9,0,8	19,23,9,10,4	0,0,0,0,0	330	149	3.30937e-06	0.00036214	1.0,1.0,0.637,1.0,0.423	1.0,1.0,1.0,1.0,1.0	-0.188
"ENSSSCG00000028516"	"LARP4"	chr5	+	16309168	16309316	16309171	16309316	16285559	16285579	175	15,8,18,13,22	0,0,2,0,0	25,23,8,3,8	3,1,3,5,1	152	149	1.41557e-05	0.00135541	1.0,1.0,0.898,1.0,1.0	0.891,0.958,0.723,0.37,0.887	0.214
"ENSSSCG00000036679"	"SORBS2"	chr15	-	46673659	46673784	46673659	46673715	46674030	46674057	602	63,8,14,27,39	14,6,6,18,25	10,3,4,4,19	16,15,12,14,10	218	149	7.61241e-05	0.005301	0.755,0.477,0.615,0.506,0.516	0.299,0.12,0.186,0.163,0.565	0.307
"ENSSSCG00000009779"	"MPHOSPH9"	chr14	+	29664179	29664330	29664220	29664330	29661932	29662200	798	0,5,16,0,10	2,3,0,1,3	7,8,8,1,2	0,0,0,0,0	190	149	0.000187399	0.00956986	0.0,0.567,1.0,0.0,0.723	1.0,1.0,1.0,1.0,1.0	-0.542
"ENSSSCG00000003940"	"HYI"	chr6	+	167811212	167811347	167811292	167811347	167811023	167811093	704	46,61,56,26,80	5,0,2,3,6	73,44,68,20,54	11,5,11,8,8	229	149	0.000312	0.014937	0.857,1.0,0.948,0.849,0.897	0.812,0.851,0.801,0.619,0.815	0.131
"ENSSSCG00000008040"	"TSC2"	chr3	-	39908192	39908357	39908192	39908354	39911017	39911112	1159	2,3,2,0,2	13,12,35,24,14	5,2,3,4,13	15,23,13,3,16	152	149	0.000492166	0.018237	0.131,0.197,0.053,0.0,0.123	0.246,0.079,0.184,0.567,0.443	-0.203
"ENSSSCG00000022112"	"DOCK9"	chr11	-	67817205	67817342	67817205	67817273	67819941	67819989	1449	52,22,56,37,68	2,3,4,1,5	63,75,65,17,48	10,13,12,3,6	218	149	0.000422161	0.018237	0.947,0.834,0.905,0.962,0.903	0.812,0.798,0.787,0.795,0.845	0.103
"ENSSSCG00000036772"	"CAMTA1"	chr6	+	68443299	68443823	68443638	68443823	68442519	68442835	1129	11,5,8,14,7	10,17,29,20,11	16,13,12,6,12	13,14,4,3,5	488	149	0.000532752	0.0185495	0.251,0.082,0.078,0.176,0.163	0.273,0.221,0.478,0.379,0.423	-0.205
"ENSSSCG00000009881"	"OAS2"	chr14	-	38843254	38843559	38843254	38843528	38845535	38846324	1294	3,0,0,0,0	17,5,7,16,10	0,5,0,3,2	8,2,6,7,4	180	149	0.000766637	0.0250579	0.127,0.0,0.0,0.0,0.0	0.0,0.674,0.0,0.262,0.293	-0.22
"ENSSSCG00000016509"	"LUC7L2"	chr18	-	10316682	10321515	10316682	10316777	10329484	10329571	16	665,319,408,1032,694	0,4,1,0,0	386,487,634,362,469	0,0,0,12,8	4887	149	0.000785103	0.0250579	1.0,0.709,0.926,1.0,1.0	1.0,1.0,1.0,0.479,0.641	0.103
"ENSSSCG00000014343"	"MATR3"	chr2	+	141226195	141226562	141226339	141226562	141223345	141223721	714	7,3,2,4,3	8,3,5,6,7	7,3,2,10,6	0,2,3,0,2	293	149	0.000823813	0.0252416	0.308,0.337,0.169,0.253,0.179	1.0,0.433,0.253,1.0,0.604	-0.409
"ENSSSCG00000015277"	"SOX13"	chr9	+	64772469	64772584	64772472	64772584	64772033	64772102	983	0,2,0,1,9	2,5,1,9,4	2,0,0,0,0	2,3,1,6,3	152	149	0.0014703	0.0417129	0.0,0.282,0.0,0.098,0.688	0.495,0.0,0.0,0.0,0.0	0.115
"ENSSSCG00000038967"	"NADK"	chr6	-	63851283	63851392	63851283	63851389	63851673	63851803	110	88,59,136,140,131	110,75,135,117,138	148,155,173,119,208	102,152,135,56,135	152	149	0.00182926	0.0483178	0.44,0.435,0.497,0.54,0.482	0.587,0.5,0.557,0.676,0.602	-0.106
GeneID	geneSymbol	chr	strand	longExonStart_0base	longExonEnd	shortES	shortEE	flankingES	flankingEE	ID	IJC_SAMPLE_1	SJC_SAMPLE_1	IJC_SAMPLE_2	SJC_SAMPLE_2	IncFormLen	SkipFormLen	PValue	FDR	IncLevel1	IncLevel2	IncLevelDifference
"ENSSSCG00000006925"	"KYAT3"	chr4	+	127451515	127451576	127451515	127451571	127456877	127456971	833	6,7,15,15,25	3,6,7,0,14	16,2,15,3,24	4,0,0,0,0	154	149	5.94427e-07	8.57957e-05	0.659,0.53,0.675,1.0,0.633	0.795,1.0,1.0,1.0,1.0	-0.26
"ENSSSCG00000037341"	"RNF220"	chr6	-	166681339	166681461	166681417	166681461	166680884	166681017	256	9,4,12,9,6	0,2,3,1,3	22,13,29,23,9	3,0,0,0,0	227	149	0.000314372	0.0151248	1.0,0.568,0.724,0.855,0.568	0.828,1.0,1.0,1.0,1.0	-0.223
"ENSSSCG00000029228"	"ZNF276"	chr6	-	307574	307653	307606	307653	306138	306222	611	2,4,7,3,2	0,1,3,4,0	10,4,9,1,2	1,0,0,0,0	181	149	0.00127059	0.0423204	1.0,0.767,0.658,0.382,1.0	0.892,1.0,1.0,1.0,1.0	-0.217
"ENSSSCG00000005389"	"TEX10"	chr1	-	242112413	242113126	242112886	242113126	242111790	242112034	497	10,3,19,13,20	4,1,0,5,2	14,8,17,3,22	0,0,3,0,2	298	149	0.00242931	0.0701262	0.556,0.6,1.0,0.565,0.833	1.0,1.0,0.739,1.0,0.846	-0.206
"ENSSSCG00000011103"	"PARD3"	chr10	-	57190692	57190844	57190695	57190844	57189580	57189625	260	21,12,14,31,10	10,0,5,2,4	24,41,17,11,26	2,2,0,0,3	152	149	0.000362759	0.0157075	0.673,1.0,0.733,0.938,0.71	0.922,0.953,1.0,1.0,0.895	-0.143
"ENSSSCG00000003881"	"SPATA6"	chr6	+	163352768	163352868	163352768	163352820	163384839	163384931	403	6,5,6,5,3	2,0,2,5,0	8,16,18,1,10	0,0,0,1,0	197	149	0.00041841	0.0164702	0.694,1.0,0.694,0.431,1.0	1.0,1.0,1.0,0.431,1.0	-0.122
"ENSSSCG00000015106"	"HYOU1"	chr9	-	46266500	46266821	46266773	46266821	46264932	46266397	725	22,7,17,30,10	0,0,0,2,0	13,14,13,6,21	0,6,0,0,7	298	149	1.9237e-05	0.00166593	1.0,1.0,1.0,0.882,1.0	1.0,0.538,1.0,1.0,0.6	0.149
"ENSSSCG00000017100"	"MTRR"	chr16	-	74266408	74266562	74266422	74266562	74261286	74261662	1019	7,0,0,0,7	5,3,5,6,13	0,0,0,3,0	7,5,2,23,2	163	149	0.000309528	0.0151248	0.561,0.0,0.0,0.0,0.33	0.0,0.0,0.0,0.107,0.0	0.157
"ENSSSCG00000001865"	"SCAPER"	chr7	-	56908624	56908861	56908642	56908861	56902855	56903026	946	4,0,2,1,4	2,10,12,18,10	0,1,2,0,0	5,10,9,13,4	167	149	0.00123347	0.0423204	0.641,0.0,0.129,0.047,0.263	0.0,0.082,0.165,0.0,0.0	0.167
"ENSSSCG00000011103"	"PARD3"	chr10	-	57201051	57201211	57201060	57201211	57194077	57194267	261	6,12,13,25,30	12,11,26,38,52	4,9,7,0,19	32,47,31,15,38	158	149	0.000138605	0.00857369	0.32,0.507,0.32,0.383,0.352	0.105,0.153,0.176,0.0,0.32	0.226
"ENSSSCG00000009885"	"HECTD4"	chr14	+	39439704	39439833	39439704	39439827	39441797	39441922	111	10,5,12,11,6	0,2,7,3,6	0,19,7,1,8	17,12,5,4,10	155	149	0.00178056	0.0550701	1.0,0.706,0.622,0.779,0.49	0.0,0.603,0.574,0.194,0.435	0.358
GeneID	geneSymbol	chr	strand	1stExonStart_0base	1stExonEnd	2ndExonStart_0base	2ndExonEnd	upstreamES	upstreamEE	downstreamES	downstreamEE	ID	IJC_SAMPLE_1	SJC_SAMPLE_1	IJC_SAMPLE_2	SJC_SAMPLE_2	IncFormLen	SkipFormLen	PValue	FDR	IncLevel1	IncLevel2	IncLevelDifference	log fdr
"ENSSSCG00000004795"	"MEIS2"	chr1	+	134018614	134018677	134019681	134019732	134017760	134017902	134020511	134020661	611	4,0,0,5,7	1,1,4,4,2	6,4,4,1,3	1,2,0,0,0	212	200	4.40903e-06	0.00129993	0.791,0.0,0.0,0.541,0.768	0.85,0.654,1.0,1.0,1.0	-0.481	2.88608
"ENSSSCG00000010083"	"PPIL2"	chr14	-	50226818	50226881	50228852	50228898	50225826	50225878	50230134	50230184	760	3,6,5,1,0	11,5,15,8,7	5,12,3,3,12	9,10,3,0,4	195	212	0.00148165	0.0595691	0.229,0.566,0.266,0.12,0.0	0.377,0.566,0.521,1.0,0.765	-0.41	1.22498
"ENSSSCG00000030255"	"EIF4G1"	chr13	+	122204478	122204535	122204752	122204846	122203507	122203658	122206280	122206457	769	3,27,5,0,2	19,16,15,17,17	13,15,5,7,13	12,16,6,0,17	206	243	0.00172398	0.0645537	0.157,0.666,0.282,0.0,0.122	0.561,0.525,0.496,1.0,0.474	-0.366	1.19008
"ENSSSCG00000022112"	"DOCK9"	chr11	-	67816607	67816651	67817205	67817273	67809427	67809543	67819941	67819989	1973	2,4,6,9,8	6,2,3,3,3	13,19,15,3,8	0,2,0,0,1	217	193	2.45566e-08	4.34407e-05	0.229,0.64,0.64,0.727,0.703	1.0,0.894,1.0,1.0,0.877	-0.366	4.3621
"ENSSSCG00000005702"	"FUBP3"	chr1	+	270664489	270664605	270675177	270675211	270652449	270652821	270678010	270678060	553	2,6,6,4,27	5,1,11,17,20	8,15,13,8,19	2,3,10,1,4	265	183	0.00175409	0.0645537	0.216,0.806,0.274,0.14,0.482	0.734,0.775,0.473,0.847,0.766	-0.335	1.19008
"ENSSSCG00000033920"	"CTU2"	chr6	-	969727	969788	970616	970676	969214	969324	970856	970935	1277	1,0,1,8,0	7,14,11,17,3	9,8,5,2,6	8,20,11,5,13	209	210	0.00239802	0.0734835	0.126,0.0,0.084,0.321,0.0	0.531,0.287,0.314,0.287,0.317	-0.241	1.13381
"ENSSSCG00000027594"	"USP16"	chr13	+	192388074	192388178	192389431	192389616	192386636	192386740	192390387	192390483	929	14,3,19,19,15	0,14,5,8,5	11,16,19,11,32	0,8,1,0,0	253	298	0.00254147	0.074739	1.0,0.202,0.817,0.737,0.779	1.0,0.702,0.957,1.0,1.0	-0.225	1.12645
"ENSSSCG00000011312"	"LARS2"	chr13	+	28590874	28590964	28600448	28600592	28560146	28560207	28619649	28619757	688	0,1,0,0,1	5,8,5,9,15	6,0,4,2,1	10,23,8,6,4	239	293	1.11419e-06	0.000565136	0.0,0.133,0.0,0.0,0.076	0.424,0.0,0.38,0.29,0.235	-0.224	3.24785
"ENSSSCG00000016201"	"TTLL4"	chr15	+	120783732	120783924	120784023	120784106	120782922	120782999	120784337	120784466	633	13,6,18,19,16	5,5,4,6,8	28,29,20,15,24	6,1,5,0,3	298	232	0.00180938	0.0645537	0.669,0.483,0.778,0.711,0.609	0.784,0.958,0.757,1.0,0.862	-0.222	1.19008
"ENSSSCG00000009464"	"TBC1D4"	chr11	-	47621689	47621794	47625916	47626006	47614182	47614315	47628249	47628837	1567	1,2,1,1,0	7,5,0,14,7	14,3,12,2,1	14,7,7,0,9	239	254	0.00131391	0.057112	0.132,0.298,1.0,0.071,0.0	0.515,0.313,0.646,1.0,0.106	-0.216	1.24327
"ENSSSCG00000040678"	"TYMS"	chr6	-	105645749	105645925	105646634	105646736	105645051	105645123	105655136	105655311	438	73,66,147,61,151	127,132,196,151,273	185,194,143,64,126	251,236,228,8,77	251	298	0.00245083	0.0734835	0.406,0.372,0.471,0.324,0.396	0.467,0.494,0.427,0.905,0.66	-0.197	1.13381
"ENSSSCG00000038639"	"TOM1L2"	chr12	+	60700675	60700825	60706555	60706711	60694891	60694970	60708521	60708638	38	31,18,55,59,17	23,7,24,35,18	41,36,33,24,25	11,11,17,4,3	298	298	0.00228687	0.0722406	0.574,0.72,0.696,0.628,0.486	0.788,0.766,0.66,0.857,0.893	-0.172	1.14122
"ENSSSCG00000003976"	"NFYC"	chr6	-	170435236	170435371	170436889	170436961	170430998	170431094	170449953	170450066	1569	10,2,17,7,13	38,43,55,76,80	16,14,21,13,15	43,62,75,31,17	221	284	0.00279112	0.074739	0.253,0.056,0.284,0.106,0.173	0.323,0.225,0.265,0.35,0.531	-0.164	1.12645
"ENSSSCG00000000072"	"SLC25A17"	chr5	+	7643800	7643861	7649179	7649331	7622718	7622833	7658300	7658417	956	12,15,11,18,23	89,38,66,128,62	20,22,25,8,29	66,60,57,10,51	210	298	0.00288767	0.074739	0.161,0.359,0.191,0.166,0.345	0.301,0.342,0.384,0.532,0.447	-0.157	1.12645
"ENSSSCG00000004829"	"CACHD1"	chr6	-	147841688	147841815	147861877	147861984	147838493	147838638	147887914	147888063	672	50,51,52,69,76	28,37,32,50,64	70,82,48,15,49	19,42,14,2,25	256	276	0.000593175	0.0299807	0.658,0.598,0.637,0.598,0.561	0.799,0.678,0.787,0.89,0.679	-0.156	1.52316
"ENSSSCG00000011045"	"MINDY3"	chr10	+	45997829	45998003	46001234	46001286	45996067	45996128	46002428	46002543	1302	16,10,23,15,24	0,2,2,5,9	25,16,24,8,10	2,0,3,0,0	298	201	0.000252725	0.0200346	1.0,0.771,0.886,0.669,0.643	0.894,1.0,0.844,1.0,1.0	-0.154	1.69822
"ENSSSCG00000011833"	"DLG1"	chr13	+	133040552	133040652	133041346	133041380	133036006	133036076	133048337	133048379	1373	42,36,43,42,52	7,5,10,24,15	54,52,65,28,43	0,5,12,1,7	249	183	0.00047011	0.0286767	0.815,0.841,0.76,0.563,0.718	1.0,0.884,0.799,0.954,0.819	-0.152	1.54247
"ENSSSCG00000012459"	"APOOL"	chrX	+	68337984	68338076	68347253	68347367	68331818	68331917	68347575	68347693	1879	48,22,47,81,45	20,19,20,26,44	49,63,81,13,56	14,15,20,4,13	241	263	0.000579671	0.0299807	0.724,0.558,0.719,0.773,0.527	0.793,0.821,0.815,0.78,0.825	-0.147	1.52316
"ENSSSCG00000036909"	"ERI3"	chr6	+	167024368	167024441	167058854	167058954	167000520	167000612	167082105	167082628	1099	46,33,40,87,48	20,20,26,29,37	63,88,42,15,48	7,19,21,2,18	222	249	0.00135409	0.057112	0.721,0.649,0.633,0.771,0.593	0.91,0.839,0.692,0.894,0.749	-0.143	1.24327
"ENSSSCG00000007047"	"MCM8"	chr17	+	14817929	14817960	14818990	14819131	14813890	14814086	14821427	14821569	114	2,0,3,0,0	16,14,26,36,18	0,4,4,3,4	21,20,30,6,35	180	290	0.000582985	0.0299807	0.168,0.0,0.157,0.0,0.0	0.0,0.244,0.177,0.446,0.155	-0.139	1.52316
"ENSSSCG00000027381"	"GGCX"	chr3	+	59207897	59208004	59209244	59209408	59207255	59207334	59210065	59210331	286	92,33,83,120,120	67,29,47,118,106	95,99,87,51,87	29,42,51,12,58	256	298	0.000260484	0.0200346	0.615,0.57,0.673,0.542,0.569	0.792,0.733,0.665,0.832,0.636	-0.138	1.69822
"ENSSSCG00000023266"	"FOXJ3"	chr6	+	169072960	169073044	169095229	169095331	169047730	169047805	169108681	169108810	1246	36,16,43,30,33	11,13,6,21,12	49,45,32,8,32	2,8,11,2,5	233	251	0.0029152	0.074739	0.779,0.57,0.885,0.606,0.748	0.963,0.858,0.758,0.812,0.873	-0.135	1.12645
"ENSSSCG00000006071"	"VPS13B"	chr4	-	37440438	37440580	37441178	37441245	37436587	37436996	37442220	37442335	409	10,12,24,23,34	12,3,2,12,0	29,35,28,8,21	0,0,1,2,4	216	291	8.22123e-05	0.0121195	0.529,0.843,0.942,0.721,1.0	1.0,1.0,0.974,0.843,0.876	-0.132	1.91652
"ENSSSCG00000004739"	"MGA"	chr1	-	129599192	129599426	129599706	129599818	129597880	129598057	129601955	129602162	1185	19,16,19,21,22	4,0,2,5,5	21,30,13,2,15	0,0,0,0,0	261	298	4.12824e-07	0.000365143	0.844,1.0,0.916,0.827,0.834	1.0,1.0,1.0,1.0,1.0	-0.116	3.43754
"ENSSSCG00000008748"	"LCORL"	chr8	-	12840181	12840275	12862838	12863090	12806880	12809554	12907134	12907264	1988	8,3,18,14,29	0,1,0,5,6	15,25,33,11,5	0,0,0,3,0	298	243	5.18038e-05	0.00833099	1.0,0.71,1.0,0.695,0.798	1.0,1.0,1.0,0.749,1.0	-0.109	2.0793
"ENSSSCG00000006864"	"CDC14A"	chr4	-	117742259	117742339	117786818	117786894	117724670	117724737	117803156	117803247	225	39,12,41,47,26	5,1,9,11,5	44,33,41,25,32	1,1,6,0,1	225	229	3.6881e-05	0.00724916	0.888,0.924,0.823,0.813,0.841	0.978,0.971,0.874,1.0,0.97	-0.101	2.13971
"ENSSSCG00000006358"	"NDUFS2"	chr4	-	89250263	89250341	89250519	89250594	89250046	89250132	89250842	89250955	1219	92,57,87,111,99	65,54,96,103,136	59,79,65,44,59	66,111,105,70,114	224	227	0.00282518	0.074739	0.589,0.517,0.479,0.522,0.425	0.475,0.419,0.385,0.389,0.344	0.104	1.12645
"ENSSSCG00000018045"	"ULK2"	chr12	+	59867149	59867299	59868473	59868682	59866806	59866910	59871306	59871485	32	36,26,24,59,55	68,75,86,118,79	35,20,20,11,42	67,85,123,95,136	298	298	0.00180713	0.0645537	0.346,0.257,0.218,0.333,0.41	0.343,0.19,0.14,0.104,0.236	0.11	1.19008
"ENSSSCG00000012836"	"AP2A2"	chr2	+	612811	612980	614316	614454	612234	612385	617037	617220	191	56,44,54,53,57	90,81,135,147,110	67,32,26,2,35	117,110,146,84,118	298	287	0.000839659	0.0412599	0.375,0.343,0.278,0.258,0.333	0.355,0.219,0.146,0.022,0.222	0.125	1.38447
"ENSSSCG00000034844"	"TBCE"	chr14	-	55836847	55837033	55850980	55851065	55831842	55831931	55880861	55880995	305	0,5,0,2,7	15,10,12,10,23	0,1,2,0,2	17,35,20,9,23	234	298	0.000419078	0.0274574	0.0,0.389,0.0,0.203,0.279	0.0,0.035,0.113,0.0,0.1	0.125	1.56134
"ENSSSCG00000032220"	"CNOT10"	chr13	+	18700439	18700616	18701796	18701877	18697127	18697249	18721368	18721482	1187	36,27,49,44,70	4,4,2,3,17	46,68,52,15,19	12,21,18,5,3	298	230	0.00116759	0.0529606	0.874,0.839,0.95,0.919,0.761	0.747,0.714,0.69,0.698,0.83	0.133	1.27605
"ENSSSCG00000029697"	"FAM120B"	chr1	-	151420	151593	160329	160431	132485	132692	171675	171856	1118	16,24,32,24,34	10,0,2,1,8	24,12,11,5,27	14,5,10,0,12	251	298	0.00241914	0.0734835	0.655,1.0,0.95,0.966,0.835	0.671,0.74,0.566,1.0,0.728	0.14	1.13381
"ENSSSCG00000011822"	"OPA1"	chr13	+	130634804	130634912	130635412	130635466	130631573	130631670	130636674	130636742	1148	22,14,17,5,24	3,0,0,1,0	36,7,39,8,21	1,2,0,6,8	257	203	0.000157264	0.0154555	0.853,1.0,1.0,0.798,1.0	0.966,0.734,1.0,0.513,0.675	0.153	1.81092
"ENSSSCG00000009040"	"SMAD1"	chr8	-	82919676	82919898	82923099	82923216	82913301	82913558	82926905	82927163	1644	8,1,0,3,2	15,5,16,19,34	0,0,0,0,0	8,19,13,2,16	266	298	1.77283e-06	0.000627226	0.374,0.183,0.0,0.15,0.062	0.0,0.0,0.0,0.0,0.0	0.154	3.20258
"ENSSSCG00000038053"	"TK2"	chr6	-	27243599	27243689	27246001	27246055	27241685	27241759	27247848	27247923	625	6,11,8,12,6	22,19,28,22,34	1,7,1,4,8	34,34,27,33,31	203	239	0.00135597	0.057112	0.243,0.405,0.252,0.391,0.172	0.033,0.195,0.042,0.125,0.233	0.167	1.24327
"ENSSSCG00000011690"	"PLSCR4"	chr13	-	86557285	86557390	86558519	86558547	86553096	86553332	86573524	86573629	868	3,2,2,2,1	19,6,17,15,18	0,0,0,0,0	7,15,10,8,13	177	254	0.000150393	0.0154555	0.185,0.324,0.144,0.161,0.074	0.0,0.0,0.0,0.0,0.0	0.178	1.81092
"ENSSSCG00000006388"	"DCAF8"	chr4	+	90219047	90219170	90231258	90231333	90216105	90216178	90235722	90236393	1365	2,5,2,11,3	46,3,24,31,6	0,1,3,0,3	21,29,14,1,27	272	224	0.0022084	0.0722406	0.035,0.579,0.064,0.226,0.292	0.0,0.028,0.15,0.0,0.084	0.187	1.14122
"ENSSSCG00000016912"	"PLPP1"	chr16	-	34633973	34634254	34666199	34666354	34613686	34613744	34702308	34702652	1981	30,8,15,19,13	46,31,26,34,27	4,3,12,5,8	40,29,46,24,46	298	298	6.37094e-06	0.00161003	0.395,0.205,0.366,0.358,0.325	0.091,0.094,0.207,0.172,0.148	0.187	2.79317
"ENSSSCG00000035258"	"RABL3"	chr13	+	139642970	139643121	139647550	139647622	139639193	139639308	139650533	139650572	1170	13,0,19,5,0	4,4,7,6,6	0,1,1,2,1	3,6,3,5,4	298	221	0.00147111	0.0595691	0.707,0.0,0.668,0.382,0.0	0.0,0.11,0.198,0.229,0.156	0.213	1.22498
"ENSSSCG00000012127"	"GEMIN8"	chrX	-	10665535	10665575	10669576	10669703	10662307	10662352	10671060	10671184	1780	3,4,3,7,0	0,0,0,2,2	4,2,0,8,1	2,13,3,3,0	276	189	0.00030355	0.0214792	1.0,1.0,1.0,0.706,0.0	0.578,0.095,0.0,0.646,1.0	0.277	1.66798
"ENSSSCG00000032962"	"ZNF664"	chr14	-	29050969	29051046	29051909	29052003	29050677	29050829	29067479	29067616	254	17,24,22,28,29	1,4,1,2,1	24,10,15,2,9	0,6,4,5,6	243	226	0.000446527	0.0282109	0.941,0.848,0.953,0.929,0.964	1.0,0.608,0.777,0.271,0.582	0.279	1.54958
"ENSSSCG00000004364"	"HACE1"	chr1	-	71059256	71059339	71074055	71074187	71055165	71055262	71082646	71082722	946	7,3,10,11,6	0,0,0,2,1	4,12,11,8,3	3,3,3,4,2	281	232	1.27786e-06	0.000565136	1.0,1.0,1.0,0.82,0.832	0.524,0.768,0.752,0.623,0.553	0.286	3.24785
"ENSSSCG00000032843"	"AHRR"	chr16	-	79747654	79747744	79777576	79777683	79741243	79741373	79793626	79793808	1332	2,8,11,15,18	3,5,14,3,17	2,10,32,0,2	30,21,13,17,7	256	239	0.00227388	0.0722406	0.384,0.599,0.423,0.824,0.497	0.059,0.308,0.697,0.0,0.211	0.29	1.14122
"ENSSSCG00000004538"	"WDR7"	chr1	+	106203113	106203227	106260486	106260708	106170949	106171073	106302231	106302418	1181	1,3,1,10,9	1,13,5,9,3	5,1,0,0,0	6,6,3,1,14	263	298	0.00106856	0.0510886	0.531,0.207,0.185,0.557,0.773	0.486,0.159,0.0,0.0,0.0	0.322	1.29168
"ENSSSCG00000009234"	"ABRAXAS1"	chr8	+	135011224	135011291	135013136	135013330	135007765	135007802	135014554	135014674	1460	0,2,3,1,4	7,0,8,1,11	0,0,1,0,0	7,23,6,7,25	216	298	4.87804e-05	0.00833099	0.0,1.0,0.341,0.58,0.334	0.0,0.0,0.187,0.0,0.0	0.414	2.0793
GeneID	geneSymbol	chr	strand	riExonStart_0base	riExonEnd	upstreamES	upstreamEE	downstreamES	downstreamEE	ID	IJC_SAMPLE_1	SJC_SAMPLE_1	IJC_SAMPLE_2	SJC_SAMPLE_2	IncFormLen	SkipFormLen	PValue	FDR	IncLevel1	IncLevel2	IncLevelDifference	log fdr
"ENSSSCG00000013550"	"SLC25A23"	chr2	+	72639872	72641791	72639872	72640053	72641479	72641791	1304	5,3,2,14,9	4,2,1,1,0	4,2,2,2,3	0,0,0,0,0	298	149	0.000329625	0.00867325	0.385,0.429,0.5,0.875,1.0	1,0,1,0,1,0,1,0,1,0	-0.362	2.06182
"ENSSSCG00000024157"	"ZNF800"	chr18	+	20853907	20856933	20853907	20855600	20856835	20856933	5	3,3,5,11,2	12,5,9,17,14	8,6,14,12,9	4,11,7,7,10	298	149	0.00122049	0.0229368	0.111,0.231,0.217,0.244,0.067	0,5,0,214,0,5,0,462,0,31	-0.223	1.63947
"ENSSSCG00000016438"	"NUB1"	chr18	-	5901672	5903090	5901672	5901768	5902943	5903090	179	12,6,7,12,8	39,21,41,42,53	15,20,16,13,12	22,28,16,8,19	298	149	2.25819e-07	3.16899e-05	0.133,0.125,0.079,0.125,0.07	0,254,0,263,0,333,0,448,0,24	-0.201	4.49908
"ENSSSCG00000005388"	"INVS"	chr1	+	242032730	242033445	242032730	242032841	242033348	242033445	636	6,15,15,7,23	2,7,1,0,1	26,34,23,18,30	0,1,0,1,0	298	149	4.1633e-05	0.00127349	0.6,0.517,0.882,1.0,0.92	1,0,0,944,1,0,0,9,1,0	-0.185	2.89501
"ENSSSCG00000034954"	"C5orf24"	chr2	+	137044794	137049441	137044794	137045224	137046932	137049441	263	93,66,165,194,223	39,23,38,75,57	182,146,201,97,166	33,29,27,17,26	298	149	1.7695e-05	0.000827732	0.544,0.589,0.685,0.564,0.662	0,734,0,716,0,788,0,74,0,761	-0.139	3.08211
"ENSSSCG00000001900"	"CSK"	chr7	-	58740197	58740912	58740197	58740417	58740799	58740912	525	1,0,0,3,2	15,12,28,17,30	5,2,1,8,4	31,36,14,3,18	298	149	0.00178019	0.0312275	0.032,0.0,0.0,0.081,0.032	0,075,0,027,0,034,0,571,0,1	-0.132	1.50546
"ENSSSCG00000014802"	"NUMA1"	chr9	-	6591944	6593122	6591944	6592644	6592930	6593122	473	20,13,33,30,26	105,95,115,197,161	50,62,36,44,29	146,116,89,52,111	298	149	3.56807e-08	1.50216e-05	0.087,0.064,0.125,0.071,0.075	0,146,0,211,0,168,0,297,0,116	-0.103	4.82328
"ENSSSCG00000013538"	"KHSRP"	chr2	+	72666152	72666533	72666152	72666353	72666455	72666533	539	2,2,0,5,6	6,18,12,18,7	2,0,0,0,0	13,13,9,6,5	251	149	2.71766e-05	0.00104012	0.165,0.062,0.0,0.142,0.337	0,084,0,0,0,0,0,0,0,0	0.124	2.98291
"ENSSSCG00000000500"	"RAB3IP"	chr5	+	34046958	34050876	34046958	34047071	34050776	34050876	1243	12,14,5,16,8	2,4,3,6,4	4,5,3,11,4	3,17,7,4,11	298	149	0.000515613	0.0114393	0.75,0.636,0.455,0.571,0.5	0,4,0,128,0,176,0,579,0,154	0.295	1.9416
"ENSSSCG00000030502"	"CEP170"	chr10	-	16117149	16117793	16117149	16117443	16117629	16117793	682	2,3,9,6,10	0,0,0,0,5	5,9,5,1,2	4,5,0,1,2	298	149	0.000516263	0.0114393	1.0,1.0,1.0,1.0,0.5	0,385,0,474,1,0,0,333,0,333	0.395	1.9416
"ENSSSCG00000015345"	"GLCCI1"	chr9	+	78329919	78334077	78329919	78330040	78331206	78334077	1031	4,4,4,12,4	1,0,0,1,0	0,3,10,3,0	2,3,0,0,2	298	149	3.76048e-05	0.00127349	0.667,1.0,1.0,0.857,1.0	0,0,0,333,1,0,1,0,0,0	0.438	2.89501
GeneID	geneSymbol	chr	strand	exonStart_0base	exonEnd	upstreamES	upstreamEE	downstreamES	downstreamEE	ID	IJC_SAMPLE_1	SJC_SAMPLE_1	IJC_SAMPLE_2	SJC_SAMPLE_2	IncFormLen	SkipFormLen	PValue	FDR	IncLevel1	IncLevel2	IncLevelDifference	log fdr
"ENSSSCG00000022968"	"ARFGEF3"	chr1	-	26190239	26190308	26169956	26169999	26209173	26209305	5287	2,0,1,6,0	4,1,0,1,1	2,5,1,1,1	0,3,0,0,0	218	149	0.000799187	0.0484689	0.255,0.0,1.0,0.804,0.0	1.0,0.533,1.0,1.0,1.0	-0.495	1.31454
"ENSSSCG00000029602"	"WDR37"	chr10	-	68528517	68528601	68518061	68518239	68528993	68529124	21524	3,0,0,4,4	11,8,14,22,10	7,6,9,6,7	22,10,12,0,0	233	149	8.08466e-05	0.00877596	0.149,0.0,0.0,0.104,0.204	0.169,0.277,0.324,1.0,1.0	-0.463	2.05671
"ENSSSCG00000009234"	"ABRAXAS1"	chr8	+	135014554	135014674	135011224	135011291	135015904	135015989	16198	0,7,1,3,3	2,7,7,0,2	6,9,1,0,2	0,0,0,1,0	269	149	3.32566e-08	2.9305e-05	0.0,0.356,0.073,1.0,0.454	1.0,1.0,1.0,0.0,1.0	-0.423	4.53306
"ENSSSCG00000027935"	"FHOD3"	chr6	+	120447292	120447406	120398622	120398873	120469875	120470010	6401	1,8,3,6,8	3,9,4,5,18	12,14,17,4,6	10,11,0,0,2	263	149	0.00101462	0.0567196	0.159,0.335,0.298,0.405,0.201	0.405,0.419,1.0,1.0,0.63	-0.411	1.24627
"ENSSSCG00000005585"	"DENND1A"	chr1	-	264660594	264660644	264571275	264571345	264683711	264683755	21626	2,6,2,8,9	6,0,4,5,4	16,7,2,1,8	1,0,0,0,3	199	149	1.12111e-05	0.00193657	0.2,1.0,0.272,0.545,0.628	0.923,1.0,1.0,1.0,0.666	-0.389	2.71297
"ENSSSCG00000038947"	"ENSSSCG00000038947"	chr7	+	77926462	77927683	77921877	77921922	77950750	77951028	12070	0,11,1,0,0	1,0,0,2,8	8,17,18,4,13	0,2,2,8,0	298	149	0.000368396	0.0262601	0.0,1.0,1.0,0.0,0.0	1.0,0.81,0.818,0.2,1.0	-0.366	1.5807
"ENSSSCG00000035332"	"ZNF436"	chr6	-	81258267	81258364	81257349	81257476	81259643	81262351	4905	6,4,6,7,2	0,2,4,5,7	4,5,5,2,13	3,0,0,0,0	246	149	3.61511e-06	0.000796387	1.0,0.548,0.476,0.459,0.148	0.447,1.0,1.0,1.0,1.0	-0.363	3.09888
"ENSSSCG00000028031"	"HDAC11"	chr13	-	70866592	70866635	70864869	70864946	70867843	70867960	12506	4,2,1,8,14	0,3,3,4,0	7,11,14,2,1	0,0,1,0,0	192	149	4.50047e-05	0.00557166	1.0,0.341,0.206,0.608,1.0	1.0,1.0,0.916,1.0,1.0	-0.352	2.25402
"ENSSSCG00000012001"	"ROBO1"	chr13	+	176429693	176429720	176425354	176425552	176431110	176431153	13284	0,1,0,0,1	8,1,4,6,6	17,3,0,2,0	1,4,5,0,2	176	149	0.00011977	0.011284	0.0,0.458,0.0,0.0,0.124	0.935,0.388,0.0,1.0,0.0	-0.348	1.94754
"ENSSSCG00000038873"	"SLMAP"	chr13	+	39666370	39666421	39666110	39666279	39685540	39685600	11687	4,11,1,9,9	2,0,6,4,2	6,5,3,4,6	0,0,1,0,0	200	149	1.89558e-07	0.000106186	0.598,1.0,0.11,0.626,0.77	1.0,1.0,0.691,1.0,1.0	-0.317	3.97393
"ENSSSCG00000011496"	"ADAMTS9"	chr13	-	46082907	46083075	46075636	46075810	46107666	46107843	14253	11,2,10,10,0	0,2,0,2,13	6,6,3,1,2	0,2,0,0,0	298	149	2.37329e-05	0.00336395	1.0,0.333,1.0,0.714,0.0	1.0,0.6,1.0,1.0,1.0	-0.311	2.47315
"ENSSSCG00000022200"	"SYT17"	chr3	+	26452398	26452547	26447521	26447735	26459984	26460133	18365	15,3,4,2,4	1,2,3,1,2	10,14,2,3,8	0,0,3,0,0	298	149	0.000220072	0.0179368	0.882,0.429,0.4,0.5,0.5	1.0,1.0,0.25,1.0,1.0	-0.308	1.74626
"ENSSSCG00000013297"	"CD44"	chr2	-	25821175	25821304	25819604	25819736	25835942	25836173	19963	27,6,6,46,33	8,9,0,10,14	32,25,32,11,31	0,6,0,0,0	278	149	2.18019e-06	0.000535397	0.644,0.263,1.0,0.711,0.558	1.0,0.691,1.0,1.0,1.0	-0.303	3.27132
"ENSSSCG00000036520"	"EFNA5"	chr2	-	112542777	112542858	112534948	112537671	112543262	112543328	7290	17,0,20,17,9	5,4,3,3,0	6,6,5,2,14	0,0,1,0,1	230	149	7.17527e-06	0.00137802	0.688,0.0,0.812,0.786,1.0	1.0,1.0,0.764,1.0,0.901	-0.276	2.86074
"ENSSSCG00000025023"	"PGGHG"	chr2	+	99482	99542	99270	99393	99808	100137	3608	7,5,19,9,8	2,4,1,3,5	33,21,33,9,17	0,7,1,0,0	209	149	0.0013114	0.0686881	0.714,0.471,0.931,0.681,0.533	1.0,0.681,0.959,1.0,1.0	-0.262	1.16312
"ENSSSCG00000005247"	"TJP2"	chr1	+	222607833	222607944	222606095	222606308	222609124	222609454	10035	0,0,0,4,0	5,13,9,9,18	7,3,0,0,7	3,11,10,4,1	260	149	0.000317358	0.0235653	0.0,0.0,0.0,0.203,0.0	0.572,0.135,0.0,0.0,0.8	-0.261	1.62773
"ENSSSCG00000004938"	"DENND4A"	chr1	-	163758395	163758473	163749388	163749721	163790049	163790174	9730	17,0,18,34,17	0,4,2,1,3	18,26,13,5,20	0,0,1,0,0	227	149	0.000567504	0.0376857	1.0,0.0,0.855,0.957,0.788	1.0,1.0,0.895,1.0,1.0	-0.259	1.42382
"ENSSSCG00000015807"	"ADAM32"	chr15	-	47488037	47488204	47469638	47469720	47488409	47488481	7963	6,4,4,4,16	0,12,0,5,2	6,4,4,5,6	0,0,2,0,0	298	149	2.49386e-05	0.00349141	1.0,0.143,1.0,0.286,0.8	1.0,1.0,0.5,1.0,1.0	-0.254	2.457
"ENSSSCG00000037449"	"CSF1"	chr4	-	110185657	110186203	110185181	110185312	110187401	110187549	18119	10,13,11,20,8	0,8,1,6,2	9,12,11,8,25	0,0,0,0,3	298	149	2.95933e-06	0.000692668	1.0,0.448,0.846,0.625,0.667	1.0,1.0,1.0,1.0,0.806	-0.244	3.15947
"ENSSSCG00000007617"	"ZNF655"	chr3	+	6507466	6507552	6505809	6505972	6507939	6508066	17945	10,2,15,21,10	0,6,0,0,8	13,13,14,9,19	1,0,0,0,1	235	149	0.000956077	0.0548778	1.0,0.174,1.0,1.0,0.442	0.892,1.0,1.0,1.0,0.923	-0.24	1.2606
"ENSSSCG00000006143"	"CA13"	chr4	-	51432615	51432734	51423857	51423953	51442836	51443034	18734	8,11,22,5,14	1,2,2,4,1	9,14,14,4,18	0,0,0,0,1	268	149	2.38037e-05	0.00336395	0.816,0.754,0.859,0.41,0.886	1.0,1.0,1.0,1.0,0.909	-0.237	2.47315
"ENSSSCG00000011085"	"MLLT10"	chr10	-	53202789	53202893	53200074	53200168	53227291	53227401	8924	10,11,23,13,26	2,2,3,6,0	13,18,12,4,20	0,0,0,0,0	253	149	1.47935e-07	9.63506e-05	0.746,0.764,0.819,0.561,1.0	1.0,1.0,1.0,1.0,1.0	-0.222	4.01615
"ENSSSCG00000010756"	"MGMT"	chr14	+	138560727	138560864	138502166	138502277	138733140	138733301	5437	31,29,31,29,20	4,1,4,10,5	11,32,16,20,51	0,0,0,0,2	286	149	3.42298e-09	5.12763e-06	0.801,0.938,0.801,0.602,0.676	1.0,1.0,1.0,1.0,0.93	-0.222	5.29008
"ENSSSCG00000007544"	"SUN1"	chr3	+	513553	513733	507624	507810	514191	514275	6422	16,20,39,30,41	6,17,4,6,2	43,43,34,9,32	0,10,0,1,0	298	149	0.00102151	0.0567196	0.571,0.37,0.83,0.714,0.911	1.0,0.683,1.0,0.818,1.0	-0.221	1.24627
"ENSSSCG00000003940"	"HYI"	chr6	+	167811023	167811093	167810810	167810934	167811292	167811347	10614	31,19,19,25,25	2,18,5,5,0	36,39,45,13,38	0,1,0,0,1	219	149	5.68476e-09	7.46213e-06	0.913,0.418,0.721,0.773,1.0	1.0,0.964,1.0,1.0,0.963	-0.22	5.12714
"ENSSSCG00000012127"	"GEMIN8"	chrX	-	10665535	10665575	10662307	10662352	10671060	10671184	20179	0,0,0,2,2	8,5,4,2,16	2,13,3,3,0	2,7,6,6,2	189	149	1.35375e-05	0.00220425	0.0,0.0,0.0,0.441,0.09	0.441,0.594,0.283,0.283,0.0	-0.214	2.65674
"ENSSSCG00000016453"	"TCAF1"	chr18	+	6588062	6588147	6567358	6567483	6595497	6596131	114	29,42,68,53,16	5,6,6,15,7	16,45,53,25,59	0,0,7,0,0	234	149	2.77171e-07	0.000133936	0.787,0.817,0.878,0.692,0.593	1.0,1.0,0.828,1.0,1.0	-0.212	3.8731
"ENSSSCG00000058121"	"OCIAD1"	chr8	+	38765755	38765908	38761973	38762149	38768513	38769252	11030	54,34,13,75,27	20,2,5,9,5	31,45,43,10,12	0,0,0,0,4	298	149	3.69419e-07	0.000158111	0.574,0.895,0.565,0.806,0.73	1.0,1.0,1.0,1.0,0.6	-0.206	3.80104
"ENSSSCG00000008971"	"USO1"	chr8	+	71427629	71427650	71426034	71426246	71436664	71436775	16948	0,3,1,5,1	63,27,48,74,66	6,20,20,1,15	70,67,54,2,26	170	149	1.50071e-11	1.12403e-07	0.0,0.089,0.018,0.056,0.013	0.07,0.207,0.245,0.305,0.336	-0.197	6.94922
"ENSSSCG00000026455"	"TMEM54"	chr6	-	89197450	89197559	89196997	89197275	89197671	89197806	13269	5,14,9,14,16	3,6,0,0,4	20,17,27,15,8	1,0,0,0,1	258	149	1.21147e-06	0.000370363	0.49,0.574,1.0,1.0,0.698	0.92,1.0,1.0,1.0,0.822	-0.196	3.43137
"ENSSSCG00000007246"	"TM9SF4"	chr17	+	35792808	35792908	35784773	35786731	35798686	35798855	18768	15,11,18,16,10	4,2,0,0,4	14,15,20,6,12	0,0,0,0,0	249	149	0.000103635	0.0101495	0.692,0.767,1.0,1.0,0.599	1.0,1.0,1.0,1.0,1.0	-0.188	1.99356
"ENSSSCG00000039655"	"TAFAZZIN"	chrX	+	124944734	124944787	124944548	124944611	124945089	124945167	15343	17,16,30,37,16	1,7,10,3,3	38,40,28,28,30	0,4,0,0,0	202	149	4.20215e-08	3.49712e-05	0.926,0.628,0.689,0.901,0.797	1.0,0.881,1.0,1.0,1.0	-0.188	4.45629
"ENSSSCG00000013297"	"CD44"	chr2	-	25819604	25819736	25818152	25818235	25835942	25836173	19960	31,25,17,72,30	0,13,0,0,15	18,35,20,17,38	0,2,0,0,0	281	149	1.50596e-05	0.00233343	1.0,0.505,1.0,1.0,0.515	1.0,0.903,1.0,1.0,1.0	-0.177	2.63201
"ENSSSCG00000012126"	"ENSSSCG00000012126"	chrX	-	10431650	10433049	10430302	10431532	10434542	10434608	10020	64,26,59,74,83	11,5,6,11,11	45,60,55,17,14	0,0,2,2,0	298	149	2.54246e-09	4.23178e-06	0.744,0.722,0.831,0.771,0.79	1.0,1.0,0.932,0.81,1.0	-0.177	5.37348
"ENSSSCG00000024678"	"MEGF6"	chr6	-	65064487	65064619	65064043	65064175	65065191	65065317	13547	17,7,23,25,16	1,5,1,0,2	8,21,16,28,16	0,0,0,1,0	281	149	0.00124002	0.0654067	0.9,0.426,0.924,1.0,0.809	1.0,1.0,1.0,0.937,1.0	-0.176	1.18438
"ENSSSCG00000017565"	"SPATA20"	chr12	+	26830041	26830106	26829737	26829917	26830306	26830461	3018	26,15,8,23,17	0,2,5,4,0	12,34,12,13,24	0,0,0,0,0	214	149	0.000109183	0.010552	1.0,0.839,0.527,0.8,1.0	1.0,1.0,1.0,1.0,1.0	-0.167	1.97667
"ENSSSCG00000000702"	"ZNF384"	chr5	+	64013631	64013679	64013163	64013401	64013885	64014103	21750	37,9,10,27,23	0,0,15,4,0	29,18,19,2,10	0,0,0,0,0	197	149	0.000209173	0.0174078	1.0,1.0,0.335,0.836,1.0	1.0,1.0,1.0,1.0,1.0	-0.166	1.75926
"ENSSSCG00000014224"	"SEMA6A"	chr2	-	120584608	120584773	120560098	120564342	120590383	120590404	3704	20,7,22,45,43	2,1,4,2,7	3,27,20,8,14	0,1,1,0,0	298	149	3.53929e-06	0.000791322	0.833,0.778,0.733,0.918,0.754	1.0,0.931,0.909,1.0,1.0	-0.165	3.10165
"ENSSSCG00000039793"	"PATJ"	chr6	-	150256173	150256297	150249489	150251485	150259631	150259738	17639	33,10,30,29,23	1,6,0,8,0	29,33,23,3,20	0,2,0,0,0	273	149	3.58849e-05	0.0046341	0.947,0.476,1.0,0.664,1.0	1.0,0.9,1.0,1.0,1.0	-0.163	2.33403
"ENSSSCG00000031420"	"SCO2"	chr5	+	221246	221307	220813	221079	221827	225307	8449	0,4,2,0,0	15,10,7,26,23	13,8,14,1,0	20,16,11,4,24	210	149	5.45674e-06	0.00106158	0.0,0.221,0.169,0.0,0.0	0.316,0.262,0.475,0.151,0.0	-0.163	2.97405
"ENSSSCG00000011347"	"NME6"	chr13	-	31050279	31050382	31049156	31049317	31052205	31052302	12244	7,8,27,39,28	5,0,2,4,0	16,37,7,8,29	0,0,0,0,0	252	149	0.000230941	0.0185994	0.453,1.0,0.889,0.852,1.0	1.0,1.0,1.0,1.0,1.0	-0.161	1.7305
"ENSSSCG00000035216"	"SPRED3"	chr6	+	47303944	47304125	47302216	47302363	47305273	47305442	4982	14,18,20,13,19	0,4,2,3,4	10,19,28,11,25	2,0,0,0,0	298	149	2.89664e-07	0.000135599	1.0,0.692,0.833,0.684,0.704	0.714,1.0,1.0,1.0,1.0	-0.16	3.86774
"ENSSSCG00000035619"	"TMEM135"	chr9	+	20760290	20760346	20724473	20724602	20772153	20772271	15324	0,3,2,0,5	25,28,15,25,24	7,14,2,0,9	22,10,12,5,20	205	149	0.000110943	0.0106534	0.0,0.072,0.088,0.0,0.132	0.188,0.504,0.108,0.0,0.246	-0.151	1.97251
"ENSSSCG00000009473"	"MYCBP2"	chr11	-	49242750	49242906	49218631	49220275	49245621	49245744	22484	2,0,0,7,6	22,7,21,3,20	9,14,8,2,6	15,14,18,2,5	298	149	0.0015183	0.0776248	0.043,0.0,0.0,0.538,0.13	0.231,0.333,0.182,0.333,0.375	-0.149	1.11
"ENSSSCG00000011690"	"PLSCR4"	chr13	-	86557285	86557390	86553096	86553332	86558519	86558547	9944	24,10,25,31,20	3,2,2,2,1	8,31,21,8,19	0,0,0,0,0	254	149	0.00048838	0.0332542	0.824,0.746,0.88,0.901,0.921	1.0,1.0,1.0,1.0,1.0	-0.146	1.47815
"ENSSSCG00000006098"	"DPY19L4"	chr4	-	41962474	41962598	41956538	41956673	41968916	41969062	22117	28,9,29,36,53	4,1,9,8,9	9,52,52,37,54	3,1,0,2,1	273	149	3.51109e-06	0.000791322	0.793,0.831,0.638,0.711,0.763	0.621,0.966,1.0,0.91,0.967	-0.146	3.10165
"ENSSSCG00000010128"	"SEPTIN5"	chr14	+	51259251	51259348	51258373	51258475	51259432	51259568	12927	16,17,37,24,17	0,0,9,0,8	40,32,15,10,1	0,0,0,0,0	246	149	1.09687e-06	0.000357197	1.0,1.0,0.713,1.0,0.563	1.0,1.0,1.0,1.0,1.0	-0.145	3.44709
"ENSSSCG00000009018"	"SH3D19"	chr8	+	77814742	77814783	77810791	77810832	77816153	77816196	16508	2,1,0,0,3	13,12,40,24,32	5,7,2,0,6	4,36,17,22,22	190	149	0.000309106	0.0232684	0.108,0.061,0.0,0.0,0.068	0.495,0.132,0.084,0.0,0.176	-0.13	1.63323
"ENSSSCG00000010734"	"ENSSSCG00000010734"	chr14	-	133824759	133824846	133822964	133823192	133830372	133830761	21812	56,48,94,87,118	22,15,15,15,10	52,98,92,51,135	4,16,8,3,8	236	149	0.00116116	0.0624358	0.616,0.669,0.798,0.785,0.882	0.891,0.795,0.879,0.915,0.914	-0.129	1.20457
"ENSSSCG00000005600"	"PPP6C"	chr1	-	265880124	265880190	265875065	265875145	265886151	265886247	13430	42,42,102,62,61	14,8,13,17,14	76,79,73,14,83	3,10,8,2,5	215	149	0.000105591	0.0102711	0.675,0.784,0.845,0.717,0.751	0.946,0.846,0.863,0.829,0.92	-0.126	1.98838
"ENSSSCG00000005914"	"SHARPIN"	chr4	+	605135	605260	604909	605063	605344	605464	16098	19,18,22,16,32	0,0,0,14,2	17,19,20,2,25	1,0,0,0,0	274	149	0.00122336	0.0647559	1.0,1.0,1.0,0.383,0.897	0.902,1.0,1.0,1.0,1.0	-0.124	1.18872
"ENSSSCG00000037201"	"MPV17"	chr3	+	111831082	111831115	111830740	111830836	111831376	111831429	17888	36,9,35,48,79	7,3,3,6,3	48,57,46,56,31	0,6,0,1,0	182	149	0.000131715	0.0121049	0.808,0.711,0.905,0.868,0.956	1.0,0.886,1.0,0.979,1.0	-0.123	1.91704
"ENSSSCG00000034062"	"SV2C"	chr2	+	85130040	85130192	85053338	85054014	85197939	85198073	6851	25,16,26,26,35	1,0,4,1,5	15,27,16,36,14	0,0,0,0,0	298	149	7.58479e-05	0.00847912	0.926,1.0,0.765,0.929,0.778	1.0,1.0,1.0,1.0,1.0	-0.12	2.07165
"ENSSSCG00000013583"	"CAMSAP3"	chr2	-	71538775	71538823	71538379	71538518	71539962	71540058	16577	1,2,0,0,2	9,6,8,13,18	4,3,6,1,0	14,8,9,3,6	197	149	0.000253908	0.0197075	0.078,0.201,0.0,0.0,0.078	0.178,0.221,0.335,0.201,0.0	-0.116	1.70537
"ENSSSCG00000031461"	"ZKSCAN1"	chr3	+	7932522	7932649	7929717	7929871	7935186	7937907	17984	25,18,26,63,31	7,0,6,6,0	37,28,33,13,32	0,1,0,0,3	276	149	3.31726e-05	0.00435594	0.658,1.0,0.701,0.85,1.0	1.0,0.938,1.0,1.0,0.852	-0.116	2.36092
"ENSSSCG00000006930"	"SH3GLB1"	chr4	-	129385538	129385680	129382026	129382155	129395399	129395572	7066	32,47,41,67,34	4,0,4,11,7	58,67,45,60,74	7,2,1,0,1	291	149	0.000751589	0.0465722	0.804,1.0,0.84,0.757,0.713	0.809,0.945,0.958,1.0,0.974	-0.114	1.33187
"ENSSSCG00000034771"	"CCNDBP1"	chr1	-	128264055	128264137	128261240	128261521	128268636	128268716	21883	13,6,34,32,23	4,0,0,2,4	10,22,26,8,23	0,0,1,0,0	231	149	0.00102232	0.0567196	0.677,1.0,1.0,0.912,0.788	1.0,1.0,0.944,1.0,1.0	-0.113	1.24627
"ENSSSCG00000013233"	"CELF1"	chr2	+	15090471	15090620	15066509	15066691	15116696	15116736	3129	2,0,0,4,0	4,2,10,13,12	4,3,11,0,2	11,10,7,2,5	298	149	0.000657925	0.0424311	0.2,0.0,0.0,0.133,0.0	0.154,0.13,0.44,0.0,0.167	-0.112	1.37232
"ENSSSCG00000030467"	"PHC3"	chr13	-	108854101	108854260	108851500	108851599	108874659	108874737	5711	41,31,21,61,45	0,5,5,0,5	24,41,25,7,28	2,1,0,0,0	298	149	5.82145e-05	0.00691689	1.0,0.756,0.677,1.0,0.818	0.857,0.953,1.0,1.0,1.0	-0.112	2.16009
"ENSSSCG00000027859"	"HDAC7"	chr5	-	78164443	78164539	78164252	78164309	78164728	78164820	21451	40,32,32,44,26	2,4,3,0,5	36,25,34,27,50	0,0,0,0,2	245	149	1.70184e-05	0.00257512	0.924,0.83,0.866,1.0,0.76	1.0,1.0,1.0,1.0,0.938	-0.112	2.5892
"ENSSSCG00000001413"	"GPANK1"	chr7	-	23779407	23779966	23778633	23779327	23780558	23780760	9651	5,8,5,3,9	3,0,0,1,5	6,1,3,4,5	1,1,0,0,0	298	149	0.000620581	0.0407732	0.455,1.0,1.0,0.6,0.474	0.75,0.333,1.0,1.0,1.0	-0.111	1.38962
"ENSSSCG00000036705"	"RPH3AL"	chr12	+	47440339	47440426	47409671	47409801	47470784	47470835	690	41,17,50,61,46	1,5,1,3,6	44,62,37,28,21	0,0,2,0,0	236	149	1.2148e-05	0.00201059	0.963,0.682,0.969,0.928,0.829	1.0,1.0,0.921,1.0,1.0	-0.11	2.69668
"ENSSSCG00000006099"	"ESRP1"	chr4	-	42006500	42006610	41993950	41995496	42010497	42010648	18700	220,94,150,209,187	26,3,3,29,25	223,218,200,24,116	0,0,0,0,7	259	149	9.99201e-16	1.4968e-11	0.83,0.947,0.966,0.806,0.811	1.0,1.0,1.0,1.0,0.905	-0.109	10.8248
"ENSSSCG00000010301"	"PPP3CB"	chr14	-	76253750	76253780	76248840	76252320	76258737	76258835	2747	0,0,3,0,0	13,3,23,10,13	0,10,5,0,1	8,13,15,1,27	179	149	7.18127e-05	0.00820168	0.0,0.0,0.098,0.0,0.0	0.0,0.39,0.217,0.0,0.03	-0.108	2.0861
"ENSSSCG00000013039"	"NUDT22"	chr2	-	7881520	7881614	7881059	7881221	7881743	7881841	3010	66,39,94,93,81	5,11,8,2,4	30,68,48,58,97	0,3,1,0,1	243	149	1.26267e-06	0.000378295	0.89,0.685,0.878,0.966,0.925	1.0,0.933,0.967,1.0,0.983	-0.108	3.42217
"ENSSSCG00000007529"	"SYCP2"	chr17	-	59949948	59950034	59949202	59949288	59952460	59952485	20317	0,0,0,0,0	3,1,6,6,9	0,1,3,5,2	18,17,14,10,8	235	149	0.00114838	0.0623289	0.0,0.0,0.0,0.0,0.0	0.0,0.036,0.12,0.241,0.137	-0.107	1.20531
"ENSSSCG00000005914"	"SHARPIN"	chr4	+	604316	604445	601557	601732	604522	604664	16096	0,2,2,1,1	14,20,16,19,16	6,0,7,5,4	35,12,14,9,10	278	149	0.000103663	0.0101495	0.0,0.051,0.063,0.027,0.032	0.084,0.0,0.211,0.229,0.177	-0.106	1.99356
"ENSSSCG00000021534"	"SLC30A3"	chr3	+	111875385	111875539	111875142	111875289	111876100	111876298	17890	18,3,24,20,7	0,4,2,0,5	1,12,10,3,11	1,0,0,0,2	298	149	0.00147197	0.0760351	1.0,0.273,0.857,1.0,0.412	0.333,1.0,1.0,1.0,0.733	-0.105	1.11899
"ENSSSCG00000026962"	"A4GALT"	chr5	+	6087030	6087285	6083856	6083915	6101930	6102070	21867	0,0,0,0,0	2,11,17,3,7	2,4,5,0,2	11,7,13,6,18	298	149	7.22711e-05	0.00820168	0.0,0.0,0.0,0.0,0.0	0.083,0.222,0.161,0.0,0.053	-0.104	2.0861
"ENSSSCG00000013426"	"PWWP3A"	chr2	-	77109115	77109201	77107540	77107619	77109772	77109800	3855	56,18,62,38,60	0,5,13,6,0	45,33,51,51,73	5,2,0,0,0	235	149	0.000317769	0.0235653	1.0,0.695,0.751,0.801,1.0	0.851,0.913,1.0,1.0,1.0	-0.103	1.62773
"ENSSSCG00000017673"	"INTS2"	chr12	+	36478109	36478214	36464287	36464396	36480160	36480325	932	26,13,11,48,31	0,0,1,0,2	24,28,28,10,10	0,7,2,0,3	254	149	0.000241519	0.0191426	1.0,1.0,0.866,1.0,0.901	1.0,0.701,0.891,1.0,0.662	0.103	1.718
"ENSSSCG00000010467"	"BTAF1"	chr14	+	103620123	103620276	103610253	103610402	103620495	103620617	6809	32,27,27,18,64	0,0,0,0,0	23,57,26,16,20	1,4,6,0,0	298	149	0.00024036	0.0191426	1.0,1.0,1.0,1.0,1.0	0.92,0.877,0.684,1.0,1.0	0.104	1.718
"ENSSSCG00000003876"	"CDKN2C"	chr6	-	161164841	161164981	161160296	161161453	161165434	161166529	16873	30,27,71,12,76	0,1,2,1,3	56,46,62,18,49	13,4,5,1,5	289	149	5.66387e-05	0.00678758	1.0,0.933,0.948,0.861,0.929	0.69,0.856,0.865,0.903,0.835	0.104	2.16828
"ENSSSCG00000017788"	"TP53I13"	chr12	+	45764063	45764132	45763613	45763875	45764340	45764382	710	50,20,36,27,35	0,0,3,0,1	18,30,24,41,33	12,0,4,0,0	218	149	0.000969697	0.055443	1.0,1.0,0.891,1.0,0.96	0.506,1.0,0.804,1.0,1.0	0.108	1.25615
"ENSSSCG00000038963"	"PRKX"	chrX	-	685009	685129	674884	674980	700133	700397	19175	46,35,65,45,71	1,0,1,4,6	80,78,66,23,72	8,7,11,1,16	269	149	0.0002199	0.0179368	0.962,1.0,0.973,0.862,0.868	0.847,0.861,0.769,0.927,0.714	0.109	1.74626
"ENSSSCG00000030487"	"LYSMD4"	chr1	-	138565977	138566267	138560994	138563411	138567464	138567562	7588	24,9,35,37,16	0,2,1,0,0	21,18,29,6,15	1,6,1,1,1	298	149	0.000625595	0.0409232	1.0,0.692,0.946,1.0,1.0	0.913,0.6,0.935,0.75,0.882	0.112	1.38803
"ENSSSCG00000017506"	"FBXL20"	chr12	+	22906397	22906517	22874159	22874282	22917701	22917763	10280	1,6,1,0,6	7,7,10,3,10	4,0,0,0,0	14,15,7,1,2	269	149	0.000157194	0.0136905	0.073,0.322,0.052,0.0,0.249	0.137,0.0,0.0,0.0,0.0	0.112	1.86358
"ENSSSCG00000003477"	"NECAP2"	chr6	+	75540408	75540493	75536527	75536705	75541958	75546185	19460	85,75,103,129,119	3,7,4,1,9	101,79,77,41,73	9,15,8,10,8	234	149	3.34402e-05	0.00435594	0.947,0.872,0.943,0.988,0.894	0.877,0.77,0.86,0.723,0.853	0.112	2.36092
"ENSSSCG00000011833"	"DLG1"	chr13	+	133041346	133041380	133040552	133040652	133048337	133048379	15133	7,5,10,14,15	38,36,43,40,46	0,4,7,1,5	52,54,64,28,43	183	149	1.87656e-06	0.000512883	0.13,0.102,0.159,0.222,0.21	0.0,0.057,0.082,0.028,0.086	0.114	3.28998
"ENSSSCG00000031082"	"ATP13A2"	chr6	-	75621907	75622024	75621727	75621807	75622147	75622308	4868	63,37,64,39,43	1,1,0,3,0	43,56,41,25,38	3,3,2,7,4	266	149	1.47726e-05	0.00233343	0.972,0.954,1.0,0.879,1.0	0.889,0.913,0.92,0.667,0.842	0.115	2.63201
"ENSSSCG00000030067"	"GINM1"	chr1	-	16374088	16374185	16370924	16371076	16374354	16374414	10065	26,19,27,32,47	0,1,1,2,1	28,27,33,11,41	11,10,0,0,2	246	149	0.000149333	0.0133952	1.0,0.92,0.942,0.906,0.966	0.607,0.621,1.0,1.0,0.925	0.116	1.87305
"ENSSSCG00000009522"	"PCCA"	chr11	+	68943506	68943554	68934897	68934975	68980185	68980299	22603	9,30,23,10,22	0,0,0,0,1	10,15,16,15,21	0,0,6,4,1	197	149	0.000136678	0.0123339	1.0,1.0,1.0,1.0,0.943	1.0,1.0,0.669,0.739,0.941	0.119	1.9089
"ENSSSCG00000031147"	"ACAP2"	chr13	-	132308454	132308475	132304896	132304948	132314439	132314552	12722	1,5,11,2,8	19,19,33,36,18	2,2,0,0,1	25,34,29,10,21	170	149	1.90874e-06	0.000512883	0.044,0.187,0.226,0.046,0.28	0.066,0.049,0.0,0.0,0.04	0.126	3.28998
"ENSSSCG00000028501"	"ENSSSCG00000028501"	chr2	-	4878357	4878468	4878124	4878245	4882692	4882855	3602	20,45,65,54,57	2,1,0,0,3	50,59,37,8,25	2,6,6,4,0	260	149	0.000243691	0.0192131	0.851,0.963,1.0,1.0,0.916	0.935,0.849,0.779,0.534,1.0	0.127	1.7164
"ENSSSCG00000008504"	"CRIM1"	chr3	-	103726105	103726226	103693346	103693529	103772953	103773127	15889	3,8,10,1,14	0,0,0,0,0	16,3,22,1,18	4,0,0,0,5	270	149	0.000999129	0.0564791	1.0,1.0,1.0,1.0,1.0	0.688,1.0,1.0,1.0,0.665	0.129	1.24811
"ENSSSCG00000038766"	"MAD1L1"	chr3	-	1277700	1277891	1239200	1240490	1300583	1300791	15923	33,45,64,49,53	0,0,0,0,2	55,61,65,28,74	1,6,0,10,4	298	149	1.00245e-06	0.000341289	1.0,1.0,1.0,1.0,0.93	0.965,0.836,1.0,0.583,0.902	0.129	3.46688
"ENSSSCG00000029983"	"PCGF3"	chr8	+	158463	158519	156707	156804	167696	167807	20543	19,38,21,21,26	0,0,0,1,0	14,22,14,10,17	8,6,0,0,0	205	149	1.16464e-05	0.00196027	1.0,1.0,1.0,0.939,1.0	0.56,0.727,1.0,1.0,1.0	0.13	2.70768
"ENSSSCG00000013481"	"FZR1"	chr2	-	75125964	75126057	75121834	75125594	75126449	75126554	7986	53,67,71,60,47	0,0,0,0,2	23,63,53,13,36	6,0,0,6,0	242	149	0.000664318	0.0425277	1.0,1.0,1.0,1.0,0.935	0.702,1.0,1.0,0.572,1.0	0.132	1.37133
"ENSSSCG00000005654"	"SPTAN1"	chr1	+	268983633	268983648	268983092	268983255	268985641	268985773	15844	41,0,0,6,10	48,33,59,39,79	0,0,0,0,0	64,93,67,25,65	164	149	2.18813e-10	1.09261e-06	0.437,0.0,0.0,0.123,0.103	0.0,0.0,0.0,0.0,0.0	0.133	5.96154
"ENSSSCG00000057024"	"PPP3CC"	chr14	+	6763061	6763201	6761235	6761381	6766437	6766515	2643	22,20,27,43,30	0,0,0,0,2	22,20,45,14,26	2,0,12,3,0	289	149	1.93985e-06	0.000512883	1.0,1.0,1.0,1.0,0.885	0.85,1.0,0.659,0.706,1.0	0.134	3.28998
"ENSSSCG00000012741"	"MAMLD1"	chrX	+	122224952	122225199	122203184	122203307	122231211	122231296	19748	19,12,23,29,27	1,0,0,2,0	37,34,23,7,32	1,10,7,0,2	298	149	4.70923e-06	0.000966359	0.905,1.0,1.0,0.879,1.0	0.949,0.63,0.622,1.0,0.889	0.139	3.01486
"ENSSSCG00000009505"	"MBNL2"	chr11	+	66594890	66595091	66586248	66586413	66605084	66605238	1999	46,29,26,49,33	2,0,2,0,0	15,24,14,11,21	4,0,9,0,0	298	149	0.000905169	0.0529665	0.92,1.0,0.867,1.0,1.0	0.652,1.0,0.437,1.0,1.0	0.14	1.276
"ENSSSCG00000017605"	"MMD"	chr12	-	31706062	31706164	31704398	31704468	31711693	31711854	950	12,13,25,26,31	0,0,0,1,0	30,35,32,22,22	1,9,0,5,2	251	149	4.96252e-07	0.000190612	1.0,1.0,1.0,0.939,1.0	0.947,0.698,1.0,0.723,0.867	0.141	3.71985
"ENSSSCG00000000955"	"TBC1D22A"	chr5	-	2600834	2600962	2556773	2556869	2619763	2619839	21745	45,14,36,43,42	0,0,0,2,0	18,13,30,14,44	0,2,1,5,3	277	149	0.000150257	0.0133979	1.0,1.0,1.0,0.92,1.0	1.0,0.778,0.942,0.601,0.888	0.142	1.87296
"ENSSSCG00000039823"	"ENSSSCG00000039823"	chr1	+	218929059	218929197	218926095	218926185	218939815	218939905	6969	16,17,34,40,51	0,0,0,0,0	19,44,47,31,10	3,5,1,0,2	287	149	0.000190451	0.0159894	1.0,1.0,1.0,1.0,1.0	0.767,0.82,0.961,1.0,0.722	0.146	1.79617
"ENSSSCG00000011755"	"NCEH1"	chr13	-	111169273	111169327	111165556	111165785	111207025	111207203	20390	0,4,0,0,10	1,6,6,15,11	0,0,0,0,0	4,11,11,10,6	203	149	2.6947e-05	0.00373764	0.0,0.329,0.0,0.0,0.4	0.0,0.0,0.0,0.0,0.0	0.146	2.4274
"ENSSSCG00000032734"	"VOPP1"	chr18	-	48623269	48623406	48607918	48610376	48629420	48629498	3911	22,17,27,33,20	0,1,0,0,0	39,17,33,16,39	5,2,6,2,0	286	149	2.33026e-07	0.000116358	1.0,0.899,1.0,1.0,1.0	0.803,0.816,0.741,0.806,1.0	0.147	3.9342
"ENSSSCG00000056738"	"ENSSSCG00000056738"	chr7	-	23648071	23648347	23647221	23647497	23648593	23648863	4617	139,95,185,181,255	8,5,14,12,14	142,205,172,84,151	30,27,20,16,38	298	149	1.27197e-08	1.46571e-05	0.897,0.905,0.869,0.883,0.901	0.703,0.792,0.811,0.724,0.665	0.152	4.83395
"ENSSSCG00000005318"	"CREB3"	chr1	+	236451258	236451396	236451114	236451167	236451501	236451649	11448	43,23,27,19,22	0,1,1,0,0	27,21,24,27,38	3,14,0,3,0	287	149	5.22313e-06	0.00102951	1.0,0.923,0.933,1.0,1.0	0.824,0.438,1.0,0.824,1.0	0.154	2.98737
"ENSSSCG00000033653"	"U2AF1"	chr13	-	206250244	206250311	206247077	206247127	206251123	206251190	11585	8,13,7,10,15	0,0,0,0,2	10,22,8,4,15	3,0,0,1,6	216	149	0.000426979	0.0296117	1.0,1.0,1.0,1.0,0.838	0.697,1.0,1.0,0.734,0.633	0.155	1.52854
"ENSSSCG00000017521"	"SCRN2"	chr12	-	24092655	24092855	24091757	24091973	24093993	24094175	779	53,48,23,38,21	0,2,0,0,0	13,25,15,30,37	4,2,3,0,2	298	149	7.3987e-05	0.00833328	1.0,0.923,1.0,1.0,1.0	0.619,0.862,0.714,1.0,0.902	0.165	2.07918
"ENSSSCG00000017000"	"RANBP17"	chr16	-	53146826	53146917	53137981	53138148	53150106	53150253	22144	22,13,26,53,52	2,0,0,0,3	21,51,45,6,14	5,2,5,0,11	240	149	1.64826e-05	0.00251949	0.872,1.0,1.0,1.0,0.915	0.723,0.941,0.848,1.0,0.441	0.167	2.59869
"ENSSSCG00000005459"	"ECPAS"	chr1	-	252315634	252315738	252301745	252301876	252324616	252324928	8294	18,0,1,4,12	12,10,27,9,8	0,3,0,1,2	15,18,15,14,5	253	149	7.11031e-05	0.00820168	0.469,0.0,0.021,0.207,0.469	0.0,0.089,0.0,0.04,0.191	0.169	2.0861
"ENSSSCG00000033537"	"ENSSSCG00000033537"	chr12	+	8397743	8397998	8378721	8378789	8401070	8403140	283	32,5,15,47,6	29,6,9,38,17	5,12,17,2,4	24,16,20,44,18	298	149	0.000220318	0.0179368	0.356,0.294,0.455,0.382,0.15	0.094,0.273,0.298,0.022,0.1	0.17	1.74626
"ENSSSCG00000009722"	"SPOCK3"	chr14	+	22092412	22092532	21996728	21996843	22108733	22108955	3215	30,18,40,35,19	0,0,0,0,0	23,16,23,9,18	10,3,0,0,2	269	149	1.63911e-07	0.000102308	1.0,1.0,1.0,1.0,1.0	0.56,0.747,1.0,1.0,0.833	0.172	3.99009
"ENSSSCG00000001410"	"BAG6"	chr7	-	23757379	23757526	23756898	23757084	23758046	23758154	16691	19,11,16,12,10	0,0,0,0,0	16,9,16,4,15	4,1,1,0,3	296	149	0.000256405	0.0197987	1.0,1.0,1.0,1.0,1.0	0.668,0.819,0.89,1.0,0.716	0.181	1.70336
"ENSSSCG00000022303"	"SLC25A16"	chr14	-	71641687	71641780	71634714	71634778	71650813	71650994	2376	7,5,9,9,13	0,0,3,0,1	11,6,7,2,5	1,4,4,0,1	242	149	9.66179e-05	0.00984582	1.0,1.0,0.649,1.0,0.889	0.871,0.48,0.519,1.0,0.755	0.183	2.00675
"ENSSSCG00000009946"	"SART3"	chr14	+	42236330	42236435	42234963	42235090	42238982	42239167	2104	26,13,29,19,9	0,0,0,0,0	24,16,11,21,16	6,1,7,0,0	254	149	2.05427e-06	0.000512883	1.0,1.0,1.0,1.0,1.0	0.701,0.904,0.48,1.0,1.0	0.183	3.28998
"ENSSSCG00000015523"	"RALGPS2"	chr9	+	120699422	120699500	120696933	120696988	120701396	120701502	5426	40,43,44,74,69	0,3,7,0,0	36,51,70,7,47	8,14,3,2,14	227	149	5.4216e-07	0.000203039	1.0,0.904,0.805,1.0,1.0	0.747,0.705,0.939,0.697,0.688	0.187	3.69242
"ENSSSCG00000004139"	"ADGRG6"	chr1	-	22796865	22796939	22793278	22793379	22801401	22801824	9316	6,0,3,0,4	11,2,3,7,7	0,0,0,0,0	9,6,1,10,3	223	149	1.95451e-06	0.000512883	0.267,0.0,0.401,0.0,0.276	0.0,0.0,0.0,0.0,0.0	0.189	3.28998
"ENSSSCG00000004929"	"PARP16"	chr1	-	163303022	163303160	163300047	163300254	163319224	163320021	10840	20,7,25,24,19	0,0,0,0,0	29,21,10,3,13	4,0,3,0,4	287	149	9.57209e-06	0.00174866	1.0,1.0,1.0,1.0,1.0	0.79,1.0,0.634,1.0,0.628	0.19	2.7573
"ENSSSCG00000027197"	"DYRK1B"	chr6	-	48312148	48312312	48310983	48311103	48314349	48314514	5536	29,31,61,71,20	0,0,0,4,0	12,43,21,49,42	10,1,0,7,4	298	149	7.61239e-06	0.00143491	1.0,1.0,1.0,0.899,1.0	0.375,0.956,1.0,0.778,0.84	0.19	2.84317
"ENSSSCG00000012328"	"HUWE1"	chrX	-	46308893	46308992	46308171	46308305	46309841	46309917	8618	42,27,23,83,60	0,3,2,2,1	46,59,53,6,33	9,9,3,3,9	248	149	3.92648e-06	0.000852444	1.0,0.844,0.874,0.961,0.973	0.754,0.798,0.914,0.546,0.688	0.19	3.06933
"ENSSSCG00000017605"	"MMD"	chr12	-	31708074	31708149	31704398	31704468	31711693	31711854	951	10,23,40,20,32	0,0,0,1,0	20,25,43,9,18	1,9,0,5,2	224	149	3.11685e-07	0.000141201	1.0,1.0,1.0,0.93,1.0	0.93,0.649,1.0,0.545,0.857	0.19	3.85016
"ENSSSCG00000013481"	"FZR1"	chr2	-	75125955	75126057	75124334	75125594	75126449	75126554	7985	25,32,36,26,23	0,0,0,0,2	9,14,33,8,16	6,0,0,6,0	251	149	0.000360699	0.0259773	1.0,1.0,1.0,1.0,0.872	0.471,1.0,1.0,0.442,1.0	0.192	1.58541
"ENSSSCG00000005651"	"ODF2"	chr1	+	268858535	268858770	268857368	268857495	268860116	268860207	6610	29,18,9,41,36	14,14,7,20,30	26,31,15,5,27	28,42,38,16,28	298	149	0.000240727	0.0191426	0.509,0.391,0.391,0.506,0.375	0.317,0.27,0.165,0.135,0.325	0.192	1.718
"ENSSSCG00000005424"	"ENSSSCG00000005424"	chr1	+	246131379	246132650	246129499	246129622	246133296	246133507	10998	4,0,6,9,1	3,5,4,7,6	0,0,0,0,6	7,13,7,10,6	298	149	0.000155269	0.013602	0.4,0.0,0.429,0.391,0.077	0.0,0.0,0.0,0.0,0.333	0.193	1.8664
"ENSSSCG00000017769"	"RAB34"	chr12	-	44953711	44953780	44953506	44953608	44954574	44954666	3891	60,35,72,49,48	2,5,4,3,5	75,68,93,36,49	13,23,11,22,17	218	149	1.14923e-06	0.000358656	0.953,0.827,0.925,0.918,0.868	0.798,0.669,0.852,0.528,0.663	0.196	3.44532
"ENSSSCG00000004010"	"ERMARD"	chr1	-	534368	534458	532235	532333	534743	534845	11095	20,6,19,27,16	0,0,0,0,2	12,10,19,18,8	7,4,1,3,0	239	149	4.27152e-07	0.000172939	1.0,1.0,1.0,1.0,0.833	0.517,0.609,0.922,0.789,1.0	0.199	3.76211
"ENSSSCG00000003177"	"ENSSSCG00000003177"	chr6	+	54711006	54711294	54709833	54709925	54713904	54714129	14282	36,25,41,43,32	2,0,5,0,2	37,19,31,56,25	12,7,7,3,3	298	149	0.000101015	0.0101175	0.9,1.0,0.804,1.0,0.889	0.607,0.576,0.689,0.903,0.806	0.202	1.99493
"ENSSSCG00000039793"	"PATJ"	chr6	-	150548747	150548891	150544394	150544471	150554571	150554713	17648	12,7,19,19,34	0,2,0,0,0	15,18,16,2,19	4,2,0,6,0	293	149	0.000191062	0.0159894	1.0,0.64,1.0,1.0,1.0	0.656,0.821,1.0,0.145,1.0	0.204	1.79617
"ENSSSCG00000038327"	"ENSSSCG00000038327"	chr6	+	61817292	61817475	61816639	61816891	61820041	61820083	14268	2,3,0,2,4	5,4,2,4,2	0,0,1,0,1	9,4,10,2,7	298	149	4.08593e-05	0.00514347	0.167,0.273,0.0,0.2,0.5	0.0,0.0,0.048,0.0,0.067	0.205	2.28874
"ENSSSCG00000013086"	"CYB561A3"	chr2	+	10146018	10146126	10142959	10143084	10147639	10147842	4630	37,15,38,70,39	0,3,0,0,0	25,35,30,7,35	7,7,2,6,0	257	149	1.94837e-07	0.000106186	1.0,0.744,1.0,1.0,1.0	0.674,0.744,0.897,0.403,1.0	0.205	3.97393
"ENSSSCG00000021560"	"ENSSSCG00000021560"	chr3	-	40564007	40564082	40562995	40563068	40568821	40569764	2023	3,1,7,11,4	0,0,0,0,0	6,8,5,10,2	0,4,2,2,0	224	149	0.00153676	0.0783015	1.0,1.0,1.0,1.0,1.0	1.0,0.571,0.624,0.769,1.0	0.207	1.10623
"ENSSSCG00000004457"	"DOP1A"	chr1	-	83108432	83108614	83100613	83100784	83112603	83112794	6176	42,26,28,64,54	0,0,0,1,1	31,51,58,3,35	9,8,0,1,2	298	149	1.8342e-07	0.000106186	1.0,1.0,1.0,0.97,0.964	0.633,0.761,1.0,0.6,0.897	0.209	3.97393
"ENSSSCG00000013432"	"MIDN"	chr2	-	77207717	77207846	77207322	77207634	77209884	77209947	2865	60,26,42,66,38	29,22,30,22,31	47,33,17,5,41	51,47,39,25,37	278	149	8.18677e-05	0.00882287	0.526,0.388,0.429,0.617,0.396	0.331,0.273,0.189,0.097,0.373	0.219	2.05439
"ENSSSCG00000016101"	"CFLAR"	chr15	+	104781835	104782006	104781615	104781648	104799801	104800213	2487	111,101,117,125,114	27,19,0,0,0	114,106,93,95,87	23,24,16,26,51	298	149	2.20993e-07	0.000114154	0.673,0.727,1.0,1.0,1.0	0.713,0.688,0.744,0.646,0.46	0.23	3.94251
"ENSSSCG00000051455"	"CDC25C"	chr2	-	140293920	140294022	140291990	140292053	140294974	140295127	7182	4,15,14,9,19	2,0,1,1,0	14,11,15,1,4	0,0,11,4,2	251	149	0.000850647	0.0504437	0.543,1.0,0.893,0.842,1.0	1.0,1.0,0.447,0.129,0.543	0.232	1.29719
"ENSSSCG00000016743"	"OGDH"	chr18	-	50676192	50676311	50665066	50665315	50684296	50684517	5058	5,4,10,7,9	0,0,0,1,0	12,9,12,9,6	0,7,1,0,7	268	149	5.21958e-06	0.00102951	1.0,1.0,1.0,0.796,1.0	1.0,0.417,0.87,1.0,0.323	0.237	2.98737
"ENSSSCG00000031636"	"ENSSSCG00000031636"	chr8	+	40158818	40158863	40157269	40157639	40158964	40159004	16636	20,6,10,16,7	0,0,2,2,2	14,8,16,6,11	3,7,0,4,14	194	149	0.000398065	0.0279954	1.0,1.0,0.793,0.86,0.729	0.782,0.467,1.0,0.535,0.376	0.244	1.55291
"ENSSSCG00000009359"	"SUPT20H"	chr11	-	12826994	12827098	12825762	12826239	12828702	12828808	21712	8,8,0,6,6	7,4,6,18,10	0,0,2,0,1	11,7,11,1,12	253	149	1.16564e-07	8.73067e-05	0.402,0.541,0.0,0.164,0.261	0.0,0.0,0.097,0.0,0.047	0.245	4.05895
"ENSSSCG00000004969"	"KIF23"	chr1	+	167277695	167277926	167274715	167275027	167278870	167278953	8184	3,13,36,13,21	0,0,0,0,0	15,32,15,3,11	4,0,4,2,0	298	149	9.02772e-05	0.00932657	1.0,1.0,1.0,1.0,1.0	0.652,1.0,0.652,0.429,1.0	0.253	2.03028
"ENSSSCG00000057114"	"WDPCP"	chr3	+	78604340	78604950	78585340	78585532	78625007	78625196	11421	6,10,19,11,9	0,0,0,0,3	12,13,16,6,4	4,10,2,0,2	298	149	4.9717e-06	0.00100643	1.0,1.0,1.0,1.0,0.6	0.6,0.394,0.8,1.0,0.5	0.261	2.99722
"ENSSSCG00000007931"	"GLYR1"	chr3	+	37575134	37575185	37572783	37572840	37575273	37575347	17520	23,8,27,24,22	0,0,0,0,0	6,4,9,4,9	5,6,0,0,1	200	149	1.14261e-05	0.00194503	1.0,1.0,1.0,1.0,1.0	0.472,0.332,1.0,1.0,0.87	0.265	2.71107
"ENSSSCG00000015329"	"PPP1R9A"	chr9	+	74637668	74639274	74635402	74635453	74804077	74804210	9392	9,2,18,9,13	0,0,0,0,0	8,29,7,0,16	0,0,0,7,4	298	149	0.00118327	0.0633052	1.0,1.0,1.0,1.0,1.0	1.0,1.0,1.0,0.0,0.667	0.267	1.19856
"ENSSSCG00000009138"	"CFI"	chr8	+	112452087	112452198	112451827	112451941	112454197	112454221	16258	3,7,8,13,5	0,0,0,0,0	3,5,6,8,15	2,3,0,1,2	260	149	0.000716999	0.0452024	1.0,1.0,1.0,1.0,1.0	0.462,0.489,1.0,0.821,0.811	0.283	1.34484
"ENSSSCG00000012591"	"AMOT"	chrX	-	92629922	92630856	92622696	92623219	92639593	92639671	19724	4,41,26,49,49	0,5,0,4,0	15,18,9,8,18	11,3,7,0,4	298	149	0.000175389	0.014928	1.0,0.804,1.0,0.86,1.0	0.405,0.75,0.391,1.0,0.692	0.285	1.826
"ENSSSCG00000017042"	"UBLCP1"	chr16	-	64200717	64200809	64200223	64200309	64201583	64201782	3937	15,11,12,8,18	0,3,1,0,0	17,8,15,0,16	0,3,2,2,5	241	149	0.000453097	0.0311348	1.0,0.694,0.881,1.0,1.0	1.0,0.622,0.823,0.0,0.664	0.293	1.50675
"ENSSSCG00000004969"	"KIF23"	chr1	+	167277674	167277926	167274715	167275027	167278870	167278953	8182	3,12,25,7,16	0,0,0,0,0	13,31,7,3,11	4,0,4,2,0	298	149	3.24754e-05	0.00434358	1.0,1.0,1.0,1.0,1.0	0.619,1.0,0.467,0.429,1.0	0.297	2.36215
"ENSSSCG00000035822"	"FAM120C"	chrX	-	46853853	46853956	46852947	46853024	46871977	46872106	4281	9,3,4,12,14	0,0,0,1,0	8,7,2,0,4	0,2,0,6,1	252	149	0.000718168	0.0452024	1.0,1.0,1.0,0.876,1.0	1.0,0.674,1.0,0.0,0.703	0.3	1.34484
"ENSSSCG00000004955"	"MAP2K5"	chr1	+	165650593	165650623	165630641	165630713	165670621	165670648	10592	5,2,7,10,10	0,0,0,0,0	16,7,17,1,10	0,5,2,2,3	179	149	4.33955e-06	0.000902868	1.0,1.0,1.0,1.0,1.0	1.0,0.538,0.876,0.294,0.735	0.311	3.04438
"ENSSSCG00000001536"	"SCUBE3"	chr7	+	31144404	31144566	31143856	31144072	31144773	31144941	21085	20,13,13,34,9	0,0,2,0,1	10,9,5,4,17	5,5,3,0,6	298	149	2.02973e-08	1.97607e-05	1.0,1.0,0.765,1.0,0.818	0.5,0.474,0.455,1.0,0.586	0.314	4.7042
"ENSSSCG00000016101"	"CFLAR"	chr15	+	104781835	104782006	104781615	104781648	104803014	104803120	2488	9,6,12,8,25	0,2,2,0,0	10,4,4,5,1	7,5,0,0,8	298	149	4.99797e-05	0.00613685	1.0,0.6,0.75,1.0,1.0	0.417,0.286,1.0,1.0,0.059	0.318	2.21205
"ENSSSCG00000025984"	"TTLL5"	chr7	+	98892531	98892573	98889912	98890007	98906871	98906985	12589	49,35,43,41,43	22,16,19,27,21	12,35,32,0,10	19,46,25,11,22	191	149	4.20798e-05	0.00525297	0.635,0.631,0.638,0.542,0.615	0.33,0.372,0.5,0.0,0.262	0.319	2.2796
"ENSSSCG00000023307"	"FBXW11"	chr16	+	52292287	52292350	52212657	52212850	52295470	52295696	22136	13,1,12,15,15	0,0,0,4,0	12,1,11,11,4	11,2,1,2,1	212	149	3.29512e-05	0.00435594	1.0,1.0,1.0,0.725,1.0	0.434,0.26,0.885,0.794,0.738	0.323	2.36092
"ENSSSCG00000017506"	"FBXL20"	chr12	+	22906397	22906517	22904652	22904726	22917701	22917763	10281	6,9,2,3,12	0,0,1,11,0	5,0,0,1,4	2,3,1,0,3	269	149	0.00110803	0.0610232	1.0,1.0,0.526,0.131,1.0	0.581,0.0,0.0,1.0,0.425	0.33	1.21451
"ENSSSCG00000000167"	"RIC8B"	chr5	-	13486400	13486520	13471296	13472409	13506831	13506976	5147	8,2,6,10,5	3,8,1,7,2	1,4,2,0,0	9,2,4,2,5	269	149	0.000423057	0.0294763	0.596,0.122,0.769,0.442,0.581	0.058,0.526,0.217,0.0,0.0	0.342	1.53053
"ENSSSCG00000004193"	"ENPP1"	chr1	-	31733456	31733586	31732063	31732144	31737637	31737689	6756	21,1,8,9,18	0,0,0,0,1	5,11,19,1,3	7,0,3,4,0	279	149	4.00061e-06	0.000856131	1.0,1.0,1.0,1.0,0.906	0.276,1.0,0.772,0.118,1.0	0.348	3.06746
"ENSSSCG00000035284"	"BMF"	chr1	+	131180374	131180568	131178812	131178939	131181053	131181347	8312	7,10,3,24,16	5,0,5,0,1	3,3,0,4,5	10,0,2,4,7	298	149	0.00142594	0.0741688	0.412,1.0,0.231,1.0,0.889	0.13,1.0,0.0,0.333,0.263	0.361	1.12978
"ENSSSCG00000002763"	"PRMT7"	chr6	+	28886471	28886505	28883648	28883702	28887399	28887578	13519	12,6,6,20,17	4,1,9,10,8	7,9,3,2,0	16,15,3,5,5	183	149	0.000515765	0.03496	0.71,0.83,0.352,0.62,0.634	0.263,0.328,0.449,0.246,0.0	0.372	1.45643
"ENSSSCG00000015583"	"SMYD2"	chr9	-	129296386	129296450	129286051	129286162	129315885	129316349	17944	6,6,21,7,11	2,2,0,3,2	10,16,0,5,2	3,8,11,7,4	213	149	9.74848e-05	0.00986704	0.677,0.677,1.0,0.62,0.794	0.7,0.583,0.0,0.333,0.259	0.379	2.00581
"ENSSSCG00000027812"	"IQSEC1"	chr13	+	71361345	71361395	71355902	71356079	71362555	71364105	6334	4,3,4,3,15	0,0,8,1,0	0,2,0,8,3	9,0,2,2,6	199	149	0.000690146	0.0438067	1.0,1.0,0.272,0.692,1.0	0.0,1.0,0.0,0.75,0.272	0.388	1.35846
"ENSSSCG00000002015"	"AP1G2"	chr7	+	75534325	75534450	75533719	75533924	75534593	75534735	20669	22,20,14,9,24	1,3,0,2,0	8,10,6,7,9	7,7,4,1,7	274	149	1.26311e-07	9.01017e-05	0.923,0.784,1.0,0.71,1.0	0.383,0.437,0.449,0.792,0.411	0.389	4.04527
"ENSSSCG00000034124"	"CIAO2A"	chr1	+	107957117	107957282	107951645	107951912	107964582	107964632	5856	18,10,0,10,25	0,0,1,0,0	7,14,9,7,5	6,10,7,2,12	298	149	2.00587e-09	3.756e-06	1.0,1.0,0.0,1.0,1.0	0.368,0.412,0.391,0.636,0.172	0.404	5.42527
"ENSSSCG00000001968"	"NUBPL"	chr7	-	67802861	67802944	67786411	67789050	67806816	67806937	21199	2,4,8,11,2	0,0,0,0,0	12,2,4,0,7	0,0,3,2,5	232	149	7.93572e-05	0.00874096	1.0,1.0,1.0,1.0,1.0	1.0,1.0,0.461,0.0,0.473	0.413	2.05844
"ENSSSCG00000005367"	"TSTD2"	chr1	-	239489623	239489738	239488023	239488233	239492387	239492480	7338	9,2,7,19,19	3,1,0,0,0	4,17,0,1,10	3,10,4,2,1	264	149	1.09361e-06	0.000357197	0.629,0.53,1.0,1.0,1.0	0.429,0.49,0.0,0.22,0.849	0.434	3.44709
"ENSSSCG00000036679"	"SORBS2"	chr15	-	46636138	46636297	46633433	46633490	46643935	46644050	8996	14,3,2,13,11	1,0,0,0,1	4,3,1,4,12	15,2,3,1,0	298	149	2.11062e-08	1.97607e-05	0.875,1.0,1.0,1.0,0.846	0.118,0.429,0.143,0.667,1.0	0.473	4.7042
"ENSSSCG00000017311"	"MAPT"	chr12	-	17133981	17135091	17131000	17131056	17140056	17140122	9545	10,3,2,2,10	1,0,2,0,2	6,7,0,0,1	2,4,2,1,1	298	149	0.000568556	0.0376857	0.833,1.0,0.333,1.0,0.714	0.6,0.467,0.0,0.0,0.333	0.496	1.42382
"ENSSSCG00000017311"	"MAPT"	chr12	-	17133981	17134287	17131000	17131056	17140056	17140122	9544	8,3,2,2,9	1,0,2,0,2	3,6,0,0,1	2,4,2,1,1	298	149	0.000176578	0.0149442	0.8,1.0,0.333,1.0,0.692	0.429,0.429,0.0,0.0,0.333	0.527	1.82553
"ENSSSCG00000009779"	"MPHOSPH9"	chr14	+	29664220	29664330	29661932	29662200	29673473	29673563	12020	2,3,0,2,6	14,0,2,0,1	0,0,2,0,0	5,17,11,2,4	259	149	1.49828e-05	0.00233343	0.076,1.0,0.0,1.0,0.775	0.0,0.0,0.095,0.0,0.0	0.551	2.63201
"ENSSSCG00000024604"	"ATAT1"	chr7	+	23179822	23179891	23179659	23179705	23181431	23181503	19641	3,3,9,5,7	0,1,1,0,0	12,1,4,0,0	0,4,4,1,10	218	149	1.92596e-09	3.756e-06	1.0,0.672,0.86,1.0,1.0	1.0,0.146,0.406,0.0,0.0	0.596	5.42527

## Sheet: Arkusz3
GeneID	geneSymbol	chr	strand	exonStart_0base	exonEnd	upstreamES	upstreamEE	downstreamES	downstreamEE	PValue	FDR	IncLevelDifference	log fdr
"ENSSSCG00000022968"	"ARFGEF3"	chr1	-	26190239	26190308	26169956	26169999	26209173	26209305	0.000799187	0.0484689	-0.495	1.31454
"ENSSSCG00000029602"	"WDR37"	chr10	-	68528517	68528601	68518061	68518239	68528993	68529124	8.08466e-05	0.00877596	-0.463	2.05671
"ENSSSCG00000009234"	"ABRAXAS1"	chr8	+	135014554	135014674	135011224	135011291	135015904	135015989	3.32566e-08	2.9305e-05	-0.423	4.53306
"ENSSSCG00000027935"	"FHOD3"	chr6	+	120447292	120447406	120398622	120398873	120469875	120470010	0.00101462	0.0567196	-0.411	1.24627
"ENSSSCG00000005585"	"DENND1A"	chr1	-	264660594	264660644	264571275	264571345	264683711	264683755	1.12111e-05	0.00193657	-0.389	2.71297
"ENSSSCG00000038947"	"ENSSSCG00000038947"	chr7	+	77926462	77927683	77921877	77921922	77950750	77951028	0.000368396	0.0262601	-0.366	1.5807
"ENSSSCG00000035332"	"ZNF436"	chr6	-	81258267	81258364	81257349	81257476	81259643	81262351	3.61511e-06	0.000796387	-0.363	3.09888
"ENSSSCG00000028031"	"HDAC11"	chr13	-	70866592	70866635	70864869	70864946	70867843	70867960	4.50047e-05	0.00557166	-0.352	2.25402
"ENSSSCG00000012001"	"ROBO1"	chr13	+	176429693	176429720	176425354	176425552	176431110	176431153	0.00011977	0.011284	-0.348	1.94754
"ENSSSCG00000038873"	"SLMAP"	chr13	+	39666370	39666421	39666110	39666279	39685540	39685600	1.89558e-07	0.000106186	-0.317	3.97393
"ENSSSCG00000011496"	"ADAMTS9"	chr13	-	46082907	46083075	46075636	46075810	46107666	46107843	2.37329e-05	0.00336395	-0.311	2.47315
"ENSSSCG00000022200"	"SYT17"	chr3	+	26452398	26452547	26447521	26447735	26459984	26460133	0.000220072	0.0179368	-0.308	1.74626
"ENSSSCG00000013297"	"CD44"	chr2	-	25821175	25821304	25819604	25819736	25835942	25836173	2.18019e-06	0.000535397	-0.303	3.27132
"ENSSSCG00000036520"	"EFNA5"	chr2	-	112542777	112542858	112534948	112537671	112543262	112543328	7.17527e-06	0.00137802	-0.276	2.86074
"ENSSSCG00000025023"	"PGGHG"	chr2	+	99482	99542	99270	99393	99808	100137	0.0013114	0.0686881	-0.262	1.16312
"ENSSSCG00000005247"	"TJP2"	chr1	+	222607833	222607944	222606095	222606308	222609124	222609454	0.000317358	0.0235653	-0.261	1.62773
"ENSSSCG00000004938"	"DENND4A"	chr1	-	163758395	163758473	163749388	163749721	163790049	163790174	0.000567504	0.0376857	-0.259	1.42382
"ENSSSCG00000015807"	"ADAM32"	chr15	-	47488037	47488204	47469638	47469720	47488409	47488481	2.49386e-05	0.00349141	-0.254	2.457
"ENSSSCG00000037449"	"CSF1"	chr4	-	110185657	110186203	110185181	110185312	110187401	110187549	2.95933e-06	0.000692668	-0.244	3.15947
"ENSSSCG00000007617"	"ZNF655"	chr3	+	6507466	6507552	6505809	6505972	6507939	6508066	0.000956077	0.0548778	-0.24	1.2606
"ENSSSCG00000006143"	"CA13"	chr4	-	51432615	51432734	51423857	51423953	51442836	51443034	2.38037e-05	0.00336395	-0.237	2.47315
"ENSSSCG00000011085"	"MLLT10"	chr10	-	53202789	53202893	53200074	53200168	53227291	53227401	1.47935e-07	9.63506e-05	-0.222	4.01615
"ENSSSCG00000010756"	"MGMT"	chr14	+	138560727	138560864	138502166	138502277	138733140	138733301	3.42298e-09	5.12763e-06	-0.222	5.29008
"ENSSSCG00000007544"	"SUN1"	chr3	+	513553	513733	507624	507810	514191	514275	0.00102151	0.0567196	-0.221	1.24627
"ENSSSCG00000003940"	"HYI"	chr6	+	167811023	167811093	167810810	167810934	167811292	167811347	5.68476e-09	7.46213e-06	-0.22	5.12714
"ENSSSCG00000012127"	"GEMIN8"	chrX	-	10665535	10665575	10662307	10662352	10671060	10671184	1.35375e-05	0.00220425	-0.214	2.65674
"ENSSSCG00000016453"	"TCAF1"	chr18	+	6588062	6588147	6567358	6567483	6595497	6596131	2.77171e-07	0.000133936	-0.212	3.8731
"ENSSSCG00000058121"	"OCIAD1"	chr8	+	38765755	38765908	38761973	38762149	38768513	38769252	3.69419e-07	0.000158111	-0.206	3.80104
"ENSSSCG00000008971"	"USO1"	chr8	+	71427629	71427650	71426034	71426246	71436664	71436775	1.50071e-11	1.12403e-07	-0.197	6.94922
"ENSSSCG00000026455"	"TMEM54"	chr6	-	89197450	89197559	89196997	89197275	89197671	89197806	1.21147e-06	0.000370363	-0.196	3.43137
"ENSSSCG00000007246"	"TM9SF4"	chr17	+	35792808	35792908	35784773	35786731	35798686	35798855	0.000103635	0.0101495	-0.188	1.99356
"ENSSSCG00000039655"	"TAFAZZIN"	chrX	+	124944734	124944787	124944548	124944611	124945089	124945167	4.20215e-08	3.49712e-05	-0.188	4.45629
"ENSSSCG00000013297"	"CD44"	chr2	-	25819604	25819736	25818152	25818235	25835942	25836173	1.50596e-05	0.00233343	-0.177	2.63201
"ENSSSCG00000012126"	"ENSSSCG00000012126"	chrX	-	10431650	10433049	10430302	10431532	10434542	10434608	2.54246e-09	4.23178e-06	-0.177	5.37348
"ENSSSCG00000024678"	"MEGF6"	chr6	-	65064487	65064619	65064043	65064175	65065191	65065317	0.00124002	0.0654067	-0.176	1.18438
"ENSSSCG00000017565"	"SPATA20"	chr12	+	26830041	26830106	26829737	26829917	26830306	26830461	0.000109183	0.010552	-0.167	1.97667
"ENSSSCG00000000702"	"ZNF384"	chr5	+	64013631	64013679	64013163	64013401	64013885	64014103	0.000209173	0.0174078	-0.166	1.75926
"ENSSSCG00000014224"	"SEMA6A"	chr2	-	120584608	120584773	120560098	120564342	120590383	120590404	3.53929e-06	0.000791322	-0.165	3.10165
"ENSSSCG00000039793"	"PATJ"	chr6	-	150256173	150256297	150249489	150251485	150259631	150259738	3.58849e-05	0.0046341	-0.163	2.33403
"ENSSSCG00000031420"	"SCO2"	chr5	+	221246	221307	220813	221079	221827	225307	5.45674e-06	0.00106158	-0.163	2.97405
"ENSSSCG00000011347"	"NME6"	chr13	-	31050279	31050382	31049156	31049317	31052205	31052302	0.000230941	0.0185994	-0.161	1.7305
"ENSSSCG00000035216"	"SPRED3"	chr6	+	47303944	47304125	47302216	47302363	47305273	47305442	2.89664e-07	0.000135599	-0.16	3.86774
"ENSSSCG00000035619"	"TMEM135"	chr9	+	20760290	20760346	20724473	20724602	20772153	20772271	0.000110943	0.0106534	-0.151	1.97251
"ENSSSCG00000009473"	"MYCBP2"	chr11	-	49242750	49242906	49218631	49220275	49245621	49245744	0.0015183	0.0776248	-0.149	1.11
"ENSSSCG00000011690"	"PLSCR4"	chr13	-	86557285	86557390	86553096	86553332	86558519	86558547	0.00048838	0.0332542	-0.146	1.47815
"ENSSSCG00000006098"	"DPY19L4"	chr4	-	41962474	41962598	41956538	41956673	41968916	41969062	3.51109e-06	0.000791322	-0.146	3.10165
"ENSSSCG00000010128"	"SEPTIN5"	chr14	+	51259251	51259348	51258373	51258475	51259432	51259568	1.09687e-06	0.000357197	-0.145	3.44709
"ENSSSCG00000009018"	"SH3D19"	chr8	+	77814742	77814783	77810791	77810832	77816153	77816196	0.000309106	0.0232684	-0.13	1.63323
"ENSSSCG00000010734"	"ENSSSCG00000010734"	chr14	-	133824759	133824846	133822964	133823192	133830372	133830761	0.00116116	0.0624358	-0.129	1.20457
"ENSSSCG00000005600"	"PPP6C"	chr1	-	265880124	265880190	265875065	265875145	265886151	265886247	0.000105591	0.0102711	-0.126	1.98838
"ENSSSCG00000005914"	"SHARPIN"	chr4	+	605135	605260	604909	605063	605344	605464	0.00122336	0.0647559	-0.124	1.18872
"ENSSSCG00000037201"	"MPV17"	chr3	+	111831082	111831115	111830740	111830836	111831376	111831429	0.000131715	0.0121049	-0.123	1.91704
"ENSSSCG00000034062"	"SV2C"	chr2	+	85130040	85130192	85053338	85054014	85197939	85198073	7.58479e-05	0.00847912	-0.12	2.07165
"ENSSSCG00000013583"	"CAMSAP3"	chr2	-	71538775	71538823	71538379	71538518	71539962	71540058	0.000253908	0.0197075	-0.116	1.70537
"ENSSSCG00000031461"	"ZKSCAN1"	chr3	+	7932522	7932649	7929717	7929871	7935186	7937907	3.31726e-05	0.00435594	-0.116	2.36092
"ENSSSCG00000006930"	"SH3GLB1"	chr4	-	129385538	129385680	129382026	129382155	129395399	129395572	0.000751589	0.0465722	-0.114	1.33187
"ENSSSCG00000034771"	"CCNDBP1"	chr1	-	128264055	128264137	128261240	128261521	128268636	128268716	0.00102232	0.0567196	-0.113	1.24627
"ENSSSCG00000013233"	"CELF1"	chr2	+	15090471	15090620	15066509	15066691	15116696	15116736	0.000657925	0.0424311	-0.112	1.37232
"ENSSSCG00000030467"	"PHC3"	chr13	-	108854101	108854260	108851500	108851599	108874659	108874737	5.82145e-05	0.00691689	-0.112	2.16009
"ENSSSCG00000027859"	"HDAC7"	chr5	-	78164443	78164539	78164252	78164309	78164728	78164820	1.70184e-05	0.00257512	-0.112	2.5892
"ENSSSCG00000001413"	"GPANK1"	chr7	-	23779407	23779966	23778633	23779327	23780558	23780760	0.000620581	0.0407732	-0.111	1.38962
"ENSSSCG00000036705"	"RPH3AL"	chr12	+	47440339	47440426	47409671	47409801	47470784	47470835	1.2148e-05	0.00201059	-0.11	2.69668
"ENSSSCG00000006099"	"ESRP1"	chr4	-	42006500	42006610	41993950	41995496	42010497	42010648	9.99201e-16	1.4968e-11	-0.109	10.8248
"ENSSSCG00000010301"	"PPP3CB"	chr14	-	76253750	76253780	76248840	76252320	76258737	76258835	7.18127e-05	0.00820168	-0.108	2.0861
"ENSSSCG00000013039"	"NUDT22"	chr2	-	7881520	7881614	7881059	7881221	7881743	7881841	1.26267e-06	0.000378295	-0.108	3.42217
"ENSSSCG00000007529"	"SYCP2"	chr17	-	59949948	59950034	59949202	59949288	59952460	59952485	0.00114838	0.0623289	-0.107	1.20531
"ENSSSCG00000005914"	"SHARPIN"	chr4	+	604316	604445	601557	601732	604522	604664	0.000103663	0.0101495	-0.106	1.99356
"ENSSSCG00000021534"	"SLC30A3"	chr3	+	111875385	111875539	111875142	111875289	111876100	111876298	0.00147197	0.0760351	-0.105	1.11899
"ENSSSCG00000026962"	"A4GALT"	chr5	+	6087030	6087285	6083856	6083915	6101930	6102070	7.22711e-05	0.00820168	-0.104	2.0861
"ENSSSCG00000013426"	"PWWP3A"	chr2	-	77109115	77109201	77107540	77107619	77109772	77109800	0.000317769	0.0235653	-0.103	1.62773
"ENSSSCG00000017673"	"INTS2"	chr12	+	36478109	36478214	36464287	36464396	36480160	36480325	0.000241519	0.0191426	0.103	1.718
"ENSSSCG00000010467"	"BTAF1"	chr14	+	103620123	103620276	103610253	103610402	103620495	103620617	0.00024036	0.0191426	0.104	1.718
"ENSSSCG00000003876"	"CDKN2C"	chr6	-	161164841	161164981	161160296	161161453	161165434	161166529	5.66387e-05	0.00678758	0.104	2.16828
"ENSSSCG00000017788"	"TP53I13"	chr12	+	45764063	45764132	45763613	45763875	45764340	45764382	0.000969697	0.055443	0.108	1.25615
"ENSSSCG00000038963"	"PRKX"	chrX	-	685009	685129	674884	674980	700133	700397	0.0002199	0.0179368	0.109	1.74626
"ENSSSCG00000030487"	"LYSMD4"	chr1	-	138565977	138566267	138560994	138563411	138567464	138567562	0.000625595	0.0409232	0.112	1.38803
"ENSSSCG00000017506"	"FBXL20"	chr12	+	22906397	22906517	22874159	22874282	22917701	22917763	0.000157194	0.0136905	0.112	1.86358
"ENSSSCG00000003477"	"NECAP2"	chr6	+	75540408	75540493	75536527	75536705	75541958	75546185	3.34402e-05	0.00435594	0.112	2.36092
"ENSSSCG00000011833"	"DLG1"	chr13	+	133041346	133041380	133040552	133040652	133048337	133048379	1.87656e-06	0.000512883	0.114	3.28998
"ENSSSCG00000031082"	"ATP13A2"	chr6	-	75621907	75622024	75621727	75621807	75622147	75622308	1.47726e-05	0.00233343	0.115	2.63201
"ENSSSCG00000030067"	"GINM1"	chr1	-	16374088	16374185	16370924	16371076	16374354	16374414	0.000149333	0.0133952	0.116	1.87305
"ENSSSCG00000009522"	"PCCA"	chr11	+	68943506	68943554	68934897	68934975	68980185	68980299	0.000136678	0.0123339	0.119	1.9089
"ENSSSCG00000031147"	"ACAP2"	chr13	-	132308454	132308475	132304896	132304948	132314439	132314552	1.90874e-06	0.000512883	0.126	3.28998
"ENSSSCG00000028501"	"ENSSSCG00000028501"	chr2	-	4878357	4878468	4878124	4878245	4882692	4882855	0.000243691	0.0192131	0.127	1.7164
"ENSSSCG00000008504"	"CRIM1"	chr3	-	103726105	103726226	103693346	103693529	103772953	103773127	0.000999129	0.0564791	0.129	1.24811
"ENSSSCG00000038766"	"MAD1L1"	chr3	-	1277700	1277891	1239200	1240490	1300583	1300791	1.00245e-06	0.000341289	0.129	3.46688
"ENSSSCG00000029983"	"PCGF3"	chr8	+	158463	158519	156707	156804	167696	167807	1.16464e-05	0.00196027	0.13	2.70768
"ENSSSCG00000013481"	"FZR1"	chr2	-	75125964	75126057	75121834	75125594	75126449	75126554	0.000664318	0.0425277	0.132	1.37133
"ENSSSCG00000005654"	"SPTAN1"	chr1	+	268983633	268983648	268983092	268983255	268985641	268985773	2.18813e-10	1.09261e-06	0.133	5.96154
"ENSSSCG00000057024"	"PPP3CC"	chr14	+	6763061	6763201	6761235	6761381	6766437	6766515	1.93985e-06	0.000512883	0.134	3.28998
"ENSSSCG00000012741"	"MAMLD1"	chrX	+	122224952	122225199	122203184	122203307	122231211	122231296	4.70923e-06	0.000966359	0.139	3.01486
"ENSSSCG00000009505"	"MBNL2"	chr11	+	66594890	66595091	66586248	66586413	66605084	66605238	0.000905169	0.0529665	0.14	1.276
"ENSSSCG00000017605"	"MMD"	chr12	-	31706062	31706164	31704398	31704468	31711693	31711854	4.96252e-07	0.000190612	0.141	3.71985
"ENSSSCG00000000955"	"TBC1D22A"	chr5	-	2600834	2600962	2556773	2556869	2619763	2619839	0.000150257	0.0133979	0.142	1.87296
"ENSSSCG00000039823"	"ENSSSCG00000039823"	chr1	+	218929059	218929197	218926095	218926185	218939815	218939905	0.000190451	0.0159894	0.146	1.79617
"ENSSSCG00000011755"	"NCEH1"	chr13	-	111169273	111169327	111165556	111165785	111207025	111207203	2.6947e-05	0.00373764	0.146	2.4274
"ENSSSCG00000032734"	"VOPP1"	chr18	-	48623269	48623406	48607918	48610376	48629420	48629498	2.33026e-07	0.000116358	0.147	3.9342
"ENSSSCG00000056738"	"ENSSSCG00000056738"	chr7	-	23648071	23648347	23647221	23647497	23648593	23648863	1.27197e-08	1.46571e-05	0.152	4.83395
"ENSSSCG00000005318"	"CREB3"	chr1	+	236451258	236451396	236451114	236451167	236451501	236451649	5.22313e-06	0.00102951	0.154	2.98737
"ENSSSCG00000033653"	"U2AF1"	chr13	-	206250244	206250311	206247077	206247127	206251123	206251190	0.000426979	0.0296117	0.155	1.52854
"ENSSSCG00000017521"	"SCRN2"	chr12	-	24092655	24092855	24091757	24091973	24093993	24094175	7.3987e-05	0.00833328	0.165	2.07918
"ENSSSCG00000017000"	"RANBP17"	chr16	-	53146826	53146917	53137981	53138148	53150106	53150253	1.64826e-05	0.00251949	0.167	2.59869
"ENSSSCG00000005459"	"ECPAS"	chr1	-	252315634	252315738	252301745	252301876	252324616	252324928	7.11031e-05	0.00820168	0.169	2.0861
"ENSSSCG00000033537"	"ENSSSCG00000033537"	chr12	+	8397743	8397998	8378721	8378789	8401070	8403140	0.000220318	0.0179368	0.17	1.74626
"ENSSSCG00000009722"	"SPOCK3"	chr14	+	22092412	22092532	21996728	21996843	22108733	22108955	1.63911e-07	0.000102308	0.172	3.99009
"ENSSSCG00000001410"	"BAG6"	chr7	-	23757379	23757526	23756898	23757084	23758046	23758154	0.000256405	0.0197987	0.181	1.70336
"ENSSSCG00000022303"	"SLC25A16"	chr14	-	71641687	71641780	71634714	71634778	71650813	71650994	9.66179e-05	0.00984582	0.183	2.00675
"ENSSSCG00000009946"	"SART3"	chr14	+	42236330	42236435	42234963	42235090	42238982	42239167	2.05427e-06	0.000512883	0.183	3.28998
"ENSSSCG00000015523"	"RALGPS2"	chr9	+	120699422	120699500	120696933	120696988	120701396	120701502	5.4216e-07	0.000203039	0.187	3.69242
"ENSSSCG00000004139"	"ADGRG6"	chr1	-	22796865	22796939	22793278	22793379	22801401	22801824	1.95451e-06	0.000512883	0.189	3.28998
"ENSSSCG00000004929"	"PARP16"	chr1	-	163303022	163303160	163300047	163300254	163319224	163320021	9.57209e-06	0.00174866	0.19	2.7573
"ENSSSCG00000027197"	"DYRK1B"	chr6	-	48312148	48312312	48310983	48311103	48314349	48314514	7.61239e-06	0.00143491	0.19	2.84317
"ENSSSCG00000012328"	"HUWE1"	chrX	-	46308893	46308992	46308171	46308305	46309841	46309917	3.92648e-06	0.000852444	0.19	3.06933
"ENSSSCG00000017605"	"MMD"	chr12	-	31708074	31708149	31704398	31704468	31711693	31711854	3.11685e-07	0.000141201	0.19	3.85016
"ENSSSCG00000013481"	"FZR1"	chr2	-	75125955	75126057	75124334	75125594	75126449	75126554	0.000360699	0.0259773	0.192	1.58541
"ENSSSCG00000005651"	"ODF2"	chr1	+	268858535	268858770	268857368	268857495	268860116	268860207	0.000240727	0.0191426	0.192	1.718
"ENSSSCG00000005424"	"ENSSSCG00000005424"	chr1	+	246131379	246132650	246129499	246129622	246133296	246133507	0.000155269	0.013602	0.193	1.8664
"ENSSSCG00000017769"	"RAB34"	chr12	-	44953711	44953780	44953506	44953608	44954574	44954666	1.14923e-06	0.000358656	0.196	3.44532
"ENSSSCG00000004010"	"ERMARD"	chr1	-	534368	534458	532235	532333	534743	534845	4.27152e-07	0.000172939	0.199	3.76211
"ENSSSCG00000003177"	"ENSSSCG00000003177"	chr6	+	54711006	54711294	54709833	54709925	54713904	54714129	0.000101015	0.0101175	0.202	1.99493
"ENSSSCG00000039793"	"PATJ"	chr6	-	150548747	150548891	150544394	150544471	150554571	150554713	0.000191062	0.0159894	0.204	1.79617
"ENSSSCG00000038327"	"ENSSSCG00000038327"	chr6	+	61817292	61817475	61816639	61816891	61820041	61820083	4.08593e-05	0.00514347	0.205	2.28874
"ENSSSCG00000013086"	"CYB561A3"	chr2	+	10146018	10146126	10142959	10143084	10147639	10147842	1.94837e-07	0.000106186	0.205	3.97393
"ENSSSCG00000021560"	"ENSSSCG00000021560"	chr3	-	40564007	40564082	40562995	40563068	40568821	40569764	0.00153676	0.0783015	0.207	1.10623
"ENSSSCG00000004457"	"DOP1A"	chr1	-	83108432	83108614	83100613	83100784	83112603	83112794	1.8342e-07	0.000106186	0.209	3.97393
"ENSSSCG00000013432"	"MIDN"	chr2	-	77207717	77207846	77207322	77207634	77209884	77209947	8.18677e-05	0.00882287	0.219	2.05439
"ENSSSCG00000016101"	"CFLAR"	chr15	+	104781835	104782006	104781615	104781648	104799801	104800213	2.20993e-07	0.000114154	0.23	3.94251
"ENSSSCG00000051455"	"CDC25C"	chr2	-	140293920	140294022	140291990	140292053	140294974	140295127	0.000850647	0.0504437	0.232	1.29719
"ENSSSCG00000016743"	"OGDH"	chr18	-	50676192	50676311	50665066	50665315	50684296	50684517	5.21958e-06	0.00102951	0.237	2.98737
"ENSSSCG00000031636"	"ENSSSCG00000031636"	chr8	+	40158818	40158863	40157269	40157639	40158964	40159004	0.000398065	0.0279954	0.244	1.55291
"ENSSSCG00000009359"	"SUPT20H"	chr11	-	12826994	12827098	12825762	12826239	12828702	12828808	1.16564e-07	8.73067e-05	0.245	4.05895
"ENSSSCG00000004969"	"KIF23"	chr1	+	167277695	167277926	167274715	167275027	167278870	167278953	9.02772e-05	0.00932657	0.253	2.03028
"ENSSSCG00000057114"	"WDPCP"	chr3	+	78604340	78604950	78585340	78585532	78625007	78625196	4.9717e-06	0.00100643	0.261	2.99722
"ENSSSCG00000007931"	"GLYR1"	chr3	+	37575134	37575185	37572783	37572840	37575273	37575347	1.14261e-05	0.00194503	0.265	2.71107
"ENSSSCG00000015329"	"PPP1R9A"	chr9	+	74637668	74639274	74635402	74635453	74804077	74804210	0.00118327	0.0633052	0.267	1.19856
"ENSSSCG00000009138"	"CFI"	chr8	+	112452087	112452198	112451827	112451941	112454197	112454221	0.000716999	0.0452024	0.283	1.34484
"ENSSSCG00000012591"	"AMOT"	chrX	-	92629922	92630856	92622696	92623219	92639593	92639671	0.000175389	0.014928	0.285	1.826
"ENSSSCG00000017042"	"UBLCP1"	chr16	-	64200717	64200809	64200223	64200309	64201583	64201782	0.000453097	0.0311348	0.293	1.50675
"ENSSSCG00000004969"	"KIF23"	chr1	+	167277674	167277926	167274715	167275027	167278870	167278953	3.24754e-05	0.00434358	0.297	2.36215
"ENSSSCG00000035822"	"FAM120C"	chrX	-	46853853	46853956	46852947	46853024	46871977	46872106	0.000718168	0.0452024	0.3	1.34484
"ENSSSCG00000004955"	"MAP2K5"	chr1	+	165650593	165650623	165630641	165630713	165670621	165670648	4.33955e-06	0.000902868	0.311	3.04438
"ENSSSCG00000001536"	"SCUBE3"	chr7	+	31144404	31144566	31143856	31144072	31144773	31144941	2.02973e-08	1.97607e-05	0.314	4.7042
"ENSSSCG00000016101"	"CFLAR"	chr15	+	104781835	104782006	104781615	104781648	104803014	104803120	4.99797e-05	0.00613685	0.318	2.21205
"ENSSSCG00000025984"	"TTLL5"	chr7	+	98892531	98892573	98889912	98890007	98906871	98906985	4.20798e-05	0.00525297	0.319	2.2796
"ENSSSCG00000023307"	"FBXW11"	chr16	+	52292287	52292350	52212657	52212850	52295470	52295696	3.29512e-05	0.00435594	0.323	2.36092
"ENSSSCG00000017506"	"FBXL20"	chr12	+	22906397	22906517	22904652	22904726	22917701	22917763	0.00110803	0.0610232	0.33	1.21451
"ENSSSCG00000000167"	"RIC8B"	chr5	-	13486400	13486520	13471296	13472409	13506831	13506976	0.000423057	0.0294763	0.342	1.53053
"ENSSSCG00000004193"	"ENPP1"	chr1	-	31733456	31733586	31732063	31732144	31737637	31737689	4.00061e-06	0.000856131	0.348	3.06746
"ENSSSCG00000035284"	"BMF"	chr1	+	131180374	131180568	131178812	131178939	131181053	131181347	0.00142594	0.0741688	0.361	1.12978
"ENSSSCG00000002763"	"PRMT7"	chr6	+	28886471	28886505	28883648	28883702	28887399	28887578	0.000515765	0.03496	0.372	1.45643
"ENSSSCG00000015583"	"SMYD2"	chr9	-	129296386	129296450	129286051	129286162	129315885	129316349	9.74848e-05	0.00986704	0.379	2.00581
"ENSSSCG00000027812"	"IQSEC1"	chr13	+	71361345	71361395	71355902	71356079	71362555	71364105	0.000690146	0.0438067	0.388	1.35846
"ENSSSCG00000002015"	"AP1G2"	chr7	+	75534325	75534450	75533719	75533924	75534593	75534735	1.26311e-07	9.01017e-05	0.389	4.04527
"ENSSSCG00000034124"	"CIAO2A"	chr1	+	107957117	107957282	107951645	107951912	107964582	107964632	2.00587e-09	3.756e-06	0.404	5.42527
"ENSSSCG00000001968"	"NUBPL"	chr7	-	67802861	67802944	67786411	67789050	67806816	67806937	7.93572e-05	0.00874096	0.413	2.05844
"ENSSSCG00000005367"	"TSTD2"	chr1	-	239489623	239489738	239488023	239488233	239492387	239492480	1.09361e-06	0.000357197	0.434	3.44709
"ENSSSCG00000036679"	"SORBS2"	chr15	-	46636138	46636297	46633433	46633490	46643935	46644050	2.11062e-08	1.97607e-05	0.473	4.7042
"ENSSSCG00000017311"	"MAPT"	chr12	-	17133981	17135091	17131000	17131056	17140056	17140122	0.000568556	0.0376857	0.496	1.42382
"ENSSSCG00000017311"	"MAPT"	chr12	-	17133981	17134287	17131000	17131056	17140056	17140122	0.000176578	0.0149442	0.527	1.82553
"ENSSSCG00000009779"	"MPHOSPH9"	chr14	+	29664220	29664330	29661932	29662200	29673473	29673563	1.49828e-05	0.00233343	0.551	2.63201
"ENSSSCG00000024604"	"ATAT1"	chr7	+	23179822	23179891	23179659	23179705	23181431	23181503	1.92596e-09	3.756e-06	0.596	5.42527

## Sheet: Arkusz2
Supplementary Table 8 – Results obtained during the analysis of differentially expressed AS events. Legend: SE -skipping exon; A5SS - alternative 5′ splice site; A3SS - alternative 3′ splice site, MXE - mutually exclusive exons, RI - retention intron, FDR - false discovery rate (<0.05); IncLevelDifference (Δpsi) - inclusion level difference (>|0.1|) .
DAS type	GeneID	geneSymbol	chr	strand	longExonStart_0base	longExonEnd	shortES	shortEE	flankingES	flankingEE	PValue	FDR	IncLevelDifference
A3SS	"ENSSSCG00000009779"	"MPHOSPH9"	chr14	+	29664179	29664330	29664220	29664330	29661932	29662200	0.0001873993	0.009569855	-0.542
A3SS	"ENSSSCG00000014343"	"MATR3"	chr2	+	141226195	141226562	141226339	141226562	141223345	141223721	0.0008238133	0.02524164	-0.409
A3SS	"ENSSSCG00000037449"	"CSF1"	chr4	-	110185181	110186203	110185181	110185312	110187401	110187549	0.000002896114	0.0003621399	-0.256
A3SS	"ENSSSCG00000030827"	"FGFR3"	chr8	+	891159	891308	891162	891308	890666	890857	0.000001274676	0.0002014499	-0.25
A3SS	"ENSSSCG00000009881"	"OAS2"	chr14	-	38843254	38843559	38843254	38843528	38845535	38846324	0.0007666375	0.02505789	-0.22
A3SS	"ENSSSCG00000036772"	"CAMTA1"	chr6	+	68443299	68443823	68443638	68443823	68442519	68442835	0.0005327523	0.01854947	-0.205
A3SS	"ENSSSCG00000008040"	"TSC2"	chr3	-	39908192	39908357	39908192	39908354	39911017	39911112	0.0004921665	0.018237	-0.203
A3SS	"ENSSSCG00000010128"	"SEPTIN5"	chr14	+	51259251	51259568	51259432	51259568	51258373	51258475	0.000003309373	0.0003621399	-0.188
A3SS	"ENSSSCG00000038967"	"NADK"	chr6	-	63851283	63851392	63851283	63851389	63851673	63851803	0.001829263	0.04831778	-0.106
A3SS	"ENSSSCG00000022112"	"DOCK9"	chr11	-	67817205	67817342	67817205	67817273	67819941	67819989	0.000422161	0.018237	0.103
A3SS	"ENSSSCG00000016509"	"LUC7L2"	chr18	-	10316682	10321515	10316682	10316777	10329484	10329571	0.0007851035	0.02505789	0.103
A3SS	"ENSSSCG00000015277"	"SOX13"	chr9	+	64772469	64772584	64772472	64772584	64772033	64772102	0.001470297	0.04171288	0.115
A3SS	"ENSSSCG00000003940"	"HYI"	chr6	+	167811212	167811347	167811292	167811347	167811023	167811093	0.0003119996	0.01493698	0.131
A3SS	"ENSSSCG00000037384"	"BLOC1S6"	chr1	-	126174907	126174995	126174907	126174991	126179669	126179811	0.00000001925829	0.00001475185	0.166
A3SS	"ENSSSCG00000028516"	"LARP4"	chr5	+	16309168	16309316	16309171	16309316	16285559	16285579	0.00001415567	0.001355406	0.214
A3SS	"ENSSSCG00000036679"	"SORBS2"	chr15	-	46673659	46673784	46673659	46673715	46674030	46674057	0.00007612408	0.005301004	0.307
A3SS	"ENSSSCG00000005325"	"TMEM8B"	chr1	+	236565743	236566012	236565846	236566012	236565287	236565421	0.0000001287795	0.00004932253	0.363
DAS type	GeneID	geneSymbol	chr	strand	longExonStart_0base	longExonEnd	shortES	shortEE	flankingES	flankingEE	PValue	FDR	IncLevelDifference
A5SS	"ENSSSCG00000006925"	"KYAT3"	chr4	+	127451515	127451576	127451515	127451571	127456877	127456971	0.0000005944274	0.00008579569	-0.26
A5SS	"ENSSSCG00000037341"	"RNF220"	chr6	-	166681339	166681461	166681417	166681461	166680884	166681017	0.0003143725	0.01512481	-0.223
A5SS	"ENSSSCG00000029228"	"ZNF276"	chr6	-	307574	307653	307606	307653	306138	306222	0.001270589	0.04232038	-0.217
A5SS	"ENSSSCG00000005389"	"TEX10"	chr1	-	242112413	242113126	242112886	242113126	242111790	242112034	0.002429314	0.0701262	-0.206
A5SS	"ENSSSCG00000011103"	"PARD3"	chr10	-	57190692	57190844	57190695	57190844	57189580	57189625	0.0003627595	0.01570749	-0.143
A5SS	"ENSSSCG00000003881"	"SPATA6"	chr6	+	163352768	163352868	163352768	163352820	163384839	163384931	0.0004184105	0.01647016	-0.122
A5SS	"ENSSSCG00000015106"	"HYOU1"	chr9	-	46266500	46266821	46266773	46266821	46264932	46266397	0.00001923704	0.001665927	0.149
A5SS	"ENSSSCG00000017100"	"MTRR"	chr16	-	74266408	74266562	74266422	74266562	74261286	74261662	0.000309528	0.01512481	0.157
A5SS	"ENSSSCG00000001865"	"SCAPER"	chr7	-	56908624	56908861	56908642	56908861	56902855	56903026	0.001233473	0.04232038	0.167
A5SS	"ENSSSCG00000011103"	"PARD3"	chr10	-	57201051	57201211	57201060	57201211	57194077	57194267	0.0001386047	0.008573691	0.226
A5SS	"ENSSSCG00000009885"	"HECTD4"	chr14	+	39439704	39439833	39439704	39439827	39441797	39441922	0.001780556	0.05507006	0.358
DAS type	GeneID	geneSymbol	chr	strand	1stExonStart_0base	1stExonEnd	2ndExonStart_0base	2ndExonEnd	upstreamES	upstreamEE	downstreamES	downstreamEE	PValue	FDR	IncLevelDifference
MXE	"ENSSSCG00000004795"	"MEIS2"	chr1	+	134018614	134018677	134019681	134019732	134017760	134017902	134020511	134020661	0.000004409033	0.00129993	-0.481
MXE	"ENSSSCG00000010083"	"PPIL2"	chr14	-	50226818	50226881	50228852	50228898	50225826	50225878	50230134	50230184	0.001481651	0.05956911	-0.41
MXE	"ENSSSCG00000030255"	"EIF4G1"	chr13	+	122204478	122204535	122204752	122204846	122203507	122203658	122206280	122206457	0.00172398	0.06455373	-0.366
MXE	"ENSSSCG00000022112"	"DOCK9"	chr11	-	67816607	67816651	67817205	67817273	67809427	67809543	67819941	67819989	0.00000002455663	0.00004344068	-0.366
MXE	"ENSSSCG00000005702"	"FUBP3"	chr1	+	270664489	270664605	270675177	270675211	270652449	270652821	270678010	270678060	0.001754091	0.06455373	-0.335
MXE	"ENSSSCG00000033920"	"CTU2"	chr6	-	969727	969788	970616	970676	969214	969324	970856	970935	0.002398022	0.07348345	-0.241
MXE	"ENSSSCG00000027594"	"USP16"	chr13	+	192388074	192388178	192389431	192389616	192386636	192386740	192390387	192390483	0.002541466	0.07473899	-0.225
MXE	"ENSSSCG00000011312"	"LARS2"	chr13	+	28590874	28590964	28600448	28600592	28560146	28560207	28619649	28619757	0.000001114193	0.0005651356	-0.224
MXE	"ENSSSCG00000016201"	"TTLL4"	chr15	+	120783732	120783924	120784023	120784106	120782922	120782999	120784337	120784466	0.001809382	0.06455373	-0.222
MXE	"ENSSSCG00000009464"	"TBC1D4"	chr11	-	47621689	47621794	47625916	47626006	47614182	47614315	47628249	47628837	0.00131391	0.05711198	-0.216
MXE	"ENSSSCG00000040678"	"TYMS"	chr6	-	105645749	105645925	105646634	105646736	105645051	105645123	105655136	105655311	0.002450833	0.07348345	-0.197
MXE	"ENSSSCG00000038639"	"TOM1L2"	chr12	+	60700675	60700825	60706555	60706711	60694891	60694970	60708521	60708638	0.002286872	0.07224064	-0.172
MXE	"ENSSSCG00000003976"	"NFYC"	chr6	-	170435236	170435371	170436889	170436961	170430998	170431094	170449953	170450066	0.002791116	0.07473899	-0.164
MXE	"ENSSSCG00000000072"	"SLC25A17"	chr5	+	7643800	7643861	7649179	7649331	7622718	7622833	7658300	7658417	0.002887674	0.07473899	-0.157
MXE	"ENSSSCG00000004829"	"CACHD1"	chr6	-	147841688	147841815	147861877	147861984	147838493	147838638	147887914	147888063	0.0005931747	0.02998074	-0.156
MXE	"ENSSSCG00000011045"	"MINDY3"	chr10	+	45997829	45998003	46001234	46001286	45996067	45996128	46002428	46002543	0.0002527251	0.02003464	-0.154
MXE	"ENSSSCG00000011833"	"DLG1"	chr13	+	133040552	133040652	133041346	133041380	133036006	133036076	133048337	133048379	0.0004701101	0.02867672	-0.152
MXE	"ENSSSCG00000012459"	"APOOL"	chrX	+	68337984	68338076	68347253	68347367	68331818	68331917	68347575	68347693	0.0005796706	0.02998074	-0.147
MXE	"ENSSSCG00000036909"	"ERI3"	chr6	+	167024368	167024441	167058854	167058954	167000520	167000612	167082105	167082628	0.001354086	0.05711198	-0.143
MXE	"ENSSSCG00000007047"	"MCM8"	chr17	+	14817929	14817960	14818990	14819131	14813890	14814086	14821427	14821569	0.000582985	0.02998074	-0.139
MXE	"ENSSSCG00000027381"	"GGCX"	chr3	+	59207897	59208004	59209244	59209408	59207255	59207334	59210065	59210331	0.0002604843	0.02003464	-0.138
MXE	"ENSSSCG00000023266"	"FOXJ3"	chr6	+	169072960	169073044	169095229	169095331	169047730	169047805	169108681	169108810	0.002915201	0.07473899	-0.135
MXE	"ENSSSCG00000006071"	"VPS13B"	chr4	-	37440438	37440580	37441178	37441245	37436587	37436996	37442220	37442335	0.00008221234	0.01211947	-0.132
MXE	"ENSSSCG00000004739"	"MGA"	chr1	-	129599192	129599426	129599706	129599818	129597880	129598057	129601955	129602162	0.0000004128239	0.0003651427	-0.116
MXE	"ENSSSCG00000008748"	"LCORL"	chr8	-	12840181	12840275	12862838	12863090	12806880	12809554	12907134	12907264	0.00005180378	0.00833099	-0.109
MXE	"ENSSSCG00000006864"	"CDC14A"	chr4	-	117742259	117742339	117786818	117786894	117724670	117724737	117803156	117803247	0.00003688096	0.007249158	-0.101
MXE	"ENSSSCG00000006358"	"NDUFS2"	chr4	-	89250263	89250341	89250519	89250594	89250046	89250132	89250842	89250955	0.002825182	0.07473899	0.104
MXE	"ENSSSCG00000018045"	"ULK2"	chr12	+	59867149	59867299	59868473	59868682	59866806	59866910	59871306	59871485	0.001807133	0.06455373	0.11
MXE	"ENSSSCG00000012836"	"AP2A2"	chr2	+	612811	612980	614316	614454	612234	612385	617037	617220	0.0008396592	0.04125992	0.125
MXE	"ENSSSCG00000034844"	"TBCE"	chr14	-	55836847	55837033	55850980	55851065	55831842	55831931	55880861	55880995	0.0004190781	0.02745738	0.125
MXE	"ENSSSCG00000032220"	"CNOT10"	chr13	+	18700439	18700616	18701796	18701877	18697127	18697249	18721368	18721482	0.001167589	0.05296063	0.133
MXE	"ENSSSCG00000029697"	"FAM120B"	chr1	-	151420	151593	160329	160431	132485	132692	171675	171856	0.002419144	0.07348345	0.14
MXE	"ENSSSCG00000011822"	"OPA1"	chr13	+	130634804	130634912	130635412	130635466	130631573	130631670	130636674	130636742	0.0001572636	0.01545551	0.153
MXE	"ENSSSCG00000009040"	"SMAD1"	chr8	-	82919676	82919898	82923099	82923216	82913301	82913558	82926905	82927163	0.000001772825	0.0006272256	0.154
MXE	"ENSSSCG00000038053"	"TK2"	chr6	-	27243599	27243689	27246001	27246055	27241685	27241759	27247848	27247923	0.001355966	0.05711198	0.167
MXE	"ENSSSCG00000011690"	"PLSCR4"	chr13	-	86557285	86557390	86558519	86558547	86553096	86553332	86573524	86573629	0.0001503931	0.01545551	0.178
MXE	"ENSSSCG00000006388"	"DCAF8"	chr4	+	90219047	90219170	90231258	90231333	90216105	90216178	90235722	90236393	0.002208397	0.07224064	0.187
MXE	"ENSSSCG00000016912"	"PLPP1"	chr16	-	34633973	34634254	34666199	34666354	34613686	34613744	34702308	34702652	0.000006370943	0.001610028	0.187
MXE	"ENSSSCG00000035258"	"RABL3"	chr13	+	139642970	139643121	139647550	139647622	139639193	139639308	139650533	139650572	0.001471113	0.05956911	0.213
MXE	"ENSSSCG00000012127"	"GEMIN8"	chrX	-	10665535	10665575	10669576	10669703	10662307	10662352	10671060	10671184	0.0003035502	0.02147921	0.277
MXE	"ENSSSCG00000032962"	"ZNF664"	chr14	-	29050969	29051046	29051909	29052003	29050677	29050829	29067479	29067616	0.0004465267	0.02821092	0.279
MXE	"ENSSSCG00000004364"	"HACE1"	chr1	-	71059256	71059339	71074055	71074187	71055165	71055262	71082646	71082722	0.000001277865	0.0005651356	0.286
MXE	"ENSSSCG00000032843"	"AHRR"	chr16	-	79747654	79747744	79777576	79777683	79741243	79741373	79793626	79793808	0.002273876	0.07224064	0.29
MXE	"ENSSSCG00000004538"	"WDR7"	chr1	+	106203113	106203227	106260486	106260708	106170949	106171073	106302231	106302418	0.001068557	0.0510886	0.322
MXE	"ENSSSCG00000009234"	"ABRAXAS1"	chr8	+	135011224	135011291	135013136	135013330	135007765	135007802	135014554	135014674	0.00004878041	0.00833099	0.414
DAS type	GeneID	geneSymbol	chr	strand	riExonStart_0base	riExonEnd	upstreamES	upstreamEE	downstreamES	downstreamEE	PValue	FDR	IncLevelDifference
RI	"ENSSSCG00000013550"	"SLC25A23"	chr2	+	72639872	72641791	72639872	72640053	72641479	72641791	0.0003296248	0.008673252	-0.362
RI	"ENSSSCG00000024157"	"ZNF800"	chr18	+	20853907	20856933	20853907	20855600	20856835	20856933	0.001220491	0.02293683	-0.223
RI	"ENSSSCG00000016438"	"NUB1"	chr18	-	5901672	5903090	5901672	5901768	5902943	5903090	0.0000002258186	0.00003168987	-0.201
RI	"ENSSSCG00000005388"	"INVS"	chr1	+	242032730	242033445	242032730	242032841	242033348	242033445	0.00004163304	0.001273487	-0.185
RI	"ENSSSCG00000034954"	"C5orf24"	chr2	+	137044794	137049441	137044794	137045224	137046932	137049441	0.00001769499	0.0008277321	-0.139
RI	"ENSSSCG00000001900"	"CSK"	chr7	-	58740197	58740912	58740197	58740417	58740799	58740912	0.001780191	0.03122751	-0.132
RI	"ENSSSCG00000014802"	"NUMA1"	chr9	-	6591944	6593122	6591944	6592644	6592930	6593122	0.00000003568066	0.00001502156	-0.103
RI	"ENSSSCG00000013538"	"KHSRP"	chr2	+	72666152	72666533	72666152	72666353	72666455	72666533	0.00002717664	0.001040124	0.124
RI	"ENSSSCG00000000500"	"RAB3IP"	chr5	+	34046958	34050876	34046958	34047071	34050776	34050876	0.0005156134	0.0114393	0.295
RI	"ENSSSCG00000030502"	"CEP170"	chr10	-	16117149	16117793	16117149	16117443	16117629	16117793	0.0005162628	0.0114393	0.395
RI	"ENSSSCG00000015345"	"GLCCI1"	chr9	+	78329919	78334077	78329919	78330040	78331206	78334077	0.00003760484	0.001273487	0.438
DAS type	GeneID	geneSymbol	chr	strand	exonStart_0base	exonEnd	upstreamES	upstreamEE	downstreamES	downstreamEE	PValue	FDR	IncLevelDifference
SE	"ENSSSCG00000022968"	"ARFGEF3"	chr1	-	26190239	26190308	26169956	26169999	26209173	26209305	0.0007991866	0.04846889	-0.495
SE	"ENSSSCG00000029602"	"WDR37"	chr10	-	68528517	68528601	68518061	68518239	68528993	68529124	0.00008084658	0.008775955	-0.463
SE	"ENSSSCG00000009234"	"ABRAXAS1"	chr8	+	135014554	135014674	135011224	135011291	135015904	135015989	0.00000003325664	0.00002930497	-0.423
SE	"ENSSSCG00000027935"	"FHOD3"	chr6	+	120447292	120447406	120398622	120398873	120469875	120470010	0.00101462	0.05671962	-0.411
SE	"ENSSSCG00000005585"	"DENND1A"	chr1	-	264660594	264660644	264571275	264571345	264683711	264683755	0.00001121114	0.001936568	-0.389
SE	"ENSSSCG00000038947"	"ENSSSCG00000038947"	chr7	+	77926462	77927683	77921877	77921922	77950750	77951028	0.0003683958	0.02626006	-0.366
SE	"ENSSSCG00000035332"	"ZNF436"	chr6	-	81258267	81258364	81257349	81257476	81259643	81262351	0.00000361511	0.0007963874	-0.363
SE	"ENSSSCG00000028031"	"HDAC11"	chr13	-	70866592	70866635	70864869	70864946	70867843	70867960	0.0000450047	0.005571657	-0.352
SE	"ENSSSCG00000012001"	"ROBO1"	chr13	+	176429693	176429720	176425354	176425552	176431110	176431153	0.0001197705	0.01128404	-0.348
SE	"ENSSSCG00000038873"	"SLMAP"	chr13	+	39666370	39666421	39666110	39666279	39685540	39685600	0.0000001895576	0.0001061864	-0.317
SE	"ENSSSCG00000011496"	"ADAMTS9"	chr13	-	46082907	46083075	46075636	46075810	46107666	46107843	0.00002373289	0.003363951	-0.311
SE	"ENSSSCG00000022200"	"SYT17"	chr3	+	26452398	26452547	26447521	26447735	26459984	26460133	0.0002200724	0.01793679	-0.308
SE	"ENSSSCG00000013297"	"CD44"	chr2	-	25821175	25821304	25819604	25819736	25835942	25836173	0.000002180186	0.0005353966	-0.303
SE	"ENSSSCG00000036520"	"EFNA5"	chr2	-	112542777	112542858	112534948	112537671	112543262	112543328	0.000007175274	0.00137802	-0.276
SE	"ENSSSCG00000025023"	"PGGHG"	chr2	+	99482	99542	99270	99393	99808	100137	0.001311402	0.06868813	-0.262
SE	"ENSSSCG00000005247"	"TJP2"	chr1	+	222607833	222607944	222606095	222606308	222609124	222609454	0.0003173582	0.02356527	-0.261
SE	"ENSSSCG00000004938"	"DENND4A"	chr1	-	163758395	163758473	163749388	163749721	163790049	163790174	0.0005675045	0.03768567	-0.259
SE	"ENSSSCG00000015807"	"ADAM32"	chr15	-	47488037	47488204	47469638	47469720	47488409	47488481	0.00002493863	0.003491408	-0.254
SE	"ENSSSCG00000037449"	"CSF1"	chr4	-	110185657	110186203	110185181	110185312	110187401	110187549	0.000002959329	0.0006926679	-0.244
SE	"ENSSSCG00000007617"	"ZNF655"	chr3	+	6507466	6507552	6505809	6505972	6507939	6508066	0.0009560768	0.05487785	-0.24
SE	"ENSSSCG00000006143"	"CA13"	chr4	-	51432615	51432734	51423857	51423953	51442836	51443034	0.00002380366	0.003363951	-0.237
SE	"ENSSSCG00000011085"	"MLLT10"	chr10	-	53202789	53202893	53200074	53200168	53227291	53227401	0.0000001479348	0.00009635057	-0.222
SE	"ENSSSCG00000010756"	"MGMT"	chr14	+	138560727	138560864	138502166	138502277	138733140	138733301	0.000000003422981	0.000005127626	-0.222
SE	"ENSSSCG00000007544"	"SUN1"	chr3	+	513553	513733	507624	507810	514191	514275	0.001021511	0.05671962	-0.221
SE	"ENSSSCG00000003940"	"HYI"	chr6	+	167811023	167811093	167810810	167810934	167811292	167811347	0.000000005684759	0.000007462128	-0.22
SE	"ENSSSCG00000012127"	"GEMIN8"	chrX	-	10665535	10665575	10662307	10662352	10671060	10671184	0.00001353746	0.002204252	-0.214
SE	"ENSSSCG00000016453"	"TCAF1"	chr18	+	6588062	6588147	6567358	6567483	6595497	6596131	0.0000002771706	0.000133936	-0.212
SE	"ENSSSCG00000058121"	"OCIAD1"	chr8	+	38765755	38765908	38761973	38762149	38768513	38769252	0.0000003694186	0.0001581112	-0.206
SE	"ENSSSCG00000008971"	"USO1"	chr8	+	71427629	71427650	71426034	71426246	71436664	71436775	0.00000000001500711	0.0000001124032	-0.197
SE	"ENSSSCG00000026455"	"TMEM54"	chr6	-	89197450	89197559	89196997	89197275	89197671	89197806	0.000001211467	0.0003703629	-0.196
SE	"ENSSSCG00000007246"	"TM9SF4"	chr17	+	35792808	35792908	35784773	35786731	35798686	35798855	0.0001036347	0.01014945	-0.188
SE	"ENSSSCG00000039655"	"TAFAZZIN"	chrX	+	124944734	124944787	124944548	124944611	124945089	124945167	0.00000004202153	0.00003497125	-0.188
SE	"ENSSSCG00000013297"	"CD44"	chr2	-	25819604	25819736	25818152	25818235	25835942	25836173	0.00001505956	0.002333431	-0.177
SE	"ENSSSCG00000012126"	"ENSSSCG00000012126"	chrX	-	10431650	10433049	10430302	10431532	10434542	10434608	0.000000002542461	0.000004231785	-0.177
SE	"ENSSSCG00000024678"	"MEGF6"	chr6	-	65064487	65064619	65064043	65064175	65065191	65065317	0.00124002	0.06540667	-0.176
SE	"ENSSSCG00000017565"	"SPATA20"	chr12	+	26830041	26830106	26829737	26829917	26830306	26830461	0.0001091829	0.010552	-0.167
SE	"ENSSSCG00000000702"	"ZNF384"	chr5	+	64013631	64013679	64013163	64013401	64013885	64014103	0.0002091727	0.01740781	-0.166
SE	"ENSSSCG00000014224"	"SEMA6A"	chr2	-	120584608	120584773	120560098	120564342	120590383	120590404	0.000003539291	0.000791322	-0.165
SE	"ENSSSCG00000039793"	"PATJ"	chr6	-	150256173	150256297	150249489	150251485	150259631	150259738	0.00003588488	0.004634099	-0.163
SE	"ENSSSCG00000031420"	"SCO2"	chr5	+	221246	221307	220813	221079	221827	225307	0.000005456741	0.001061584	-0.163
SE	"ENSSSCG00000011347"	"NME6"	chr13	-	31050279	31050382	31049156	31049317	31052205	31052302	0.0002309406	0.01859941	-0.161
SE	"ENSSSCG00000035216"	"SPRED3"	chr6	+	47303944	47304125	47302216	47302363	47305273	47305442	0.0000002896645	0.0001355992	-0.16
SE	"ENSSSCG00000035619"	"TMEM135"	chr9	+	20760290	20760346	20724473	20724602	20772153	20772271	0.0001109428	0.01065335	-0.151
SE	"ENSSSCG00000009473"	"MYCBP2"	chr11	-	49242750	49242906	49218631	49220275	49245621	49245744	0.001518296	0.0776248	-0.149
SE	"ENSSSCG00000011690"	"PLSCR4"	chr13	-	86557285	86557390	86553096	86553332	86558519	86558547	0.0004883798	0.03325422	-0.146
SE	"ENSSSCG00000006098"	"DPY19L4"	chr4	-	41962474	41962598	41956538	41956673	41968916	41969062	0.000003511091	0.000791322	-0.146
SE	"ENSSSCG00000010128"	"SEPTIN5"	chr14	+	51259251	51259348	51258373	51258475	51259432	51259568	0.000001096866	0.0003571968	-0.145
SE	"ENSSSCG00000009018"	"SH3D19"	chr8	+	77814742	77814783	77810791	77810832	77816153	77816196	0.000309106	0.02326838	-0.13
SE	"ENSSSCG00000010734"	"ENSSSCG00000010734"	chr14	-	133824759	133824846	133822964	133823192	133830372	133830761	0.001161156	0.0624358	-0.129
SE	"ENSSSCG00000005600"	"PPP6C"	chr1	-	265880124	265880190	265875065	265875145	265886151	265886247	0.0001055907	0.01027109	-0.126
SE	"ENSSSCG00000005914"	"SHARPIN"	chr4	+	605135	605260	604909	605063	605344	605464	0.00122336	0.06475594	-0.124
SE	"ENSSSCG00000037201"	"MPV17"	chr3	+	111831082	111831115	111830740	111830836	111831376	111831429	0.0001317152	0.01210487	-0.123
SE	"ENSSSCG00000034062"	"SV2C"	chr2	+	85130040	85130192	85053338	85054014	85197939	85198073	0.00007584791	0.008479118	-0.12
SE	"ENSSSCG00000013583"	"CAMSAP3"	chr2	-	71538775	71538823	71538379	71538518	71539962	71540058	0.0002539078	0.01970746	-0.116
SE	"ENSSSCG00000031461"	"ZKSCAN1"	chr3	+	7932522	7932649	7929717	7929871	7935186	7937907	0.00003317262	0.004355943	-0.116
SE	"ENSSSCG00000006930"	"SH3GLB1"	chr4	-	129385538	129385680	129382026	129382155	129395399	129395572	0.0007515892	0.04657217	-0.114
SE	"ENSSSCG00000034771"	"CCNDBP1"	chr1	-	128264055	128264137	128261240	128261521	128268636	128268716	0.001022316	0.05671962	-0.113
SE	"ENSSSCG00000013233"	"CELF1"	chr2	+	15090471	15090620	15066509	15066691	15116696	15116736	0.0006579252	0.04243112	-0.112
SE	"ENSSSCG00000030467"	"PHC3"	chr13	-	108854101	108854260	108851500	108851599	108874659	108874737	0.00005821451	0.006916888	-0.112
SE	"ENSSSCG00000027859"	"HDAC7"	chr5	-	78164443	78164539	78164252	78164309	78164728	78164820	0.00001701845	0.002575115	-0.112
SE	"ENSSSCG00000001413"	"GPANK1"	chr7	-	23779407	23779966	23778633	23779327	23780558	23780760	0.0006205806	0.04077323	-0.111
SE	"ENSSSCG00000036705"	"RPH3AL"	chr12	+	47440339	47440426	47409671	47409801	47470784	47470835	0.00001214803	0.002010585	-0.11
SE	"ENSSSCG00000006099"	"ESRP1"	chr4	-	42006500	42006610	41993950	41995496	42010497	42010648	9.992007E-16	0.00000000001496803	-0.109
SE	"ENSSSCG00000010301"	"PPP3CB"	chr14	-	76253750	76253780	76248840	76252320	76258737	76258835	0.00007181266	0.008201676	-0.108
SE	"ENSSSCG00000013039"	"NUDT22"	chr2	-	7881520	7881614	7881059	7881221	7881743	7881841	0.000001262667	0.0003782951	-0.108
SE	"ENSSSCG00000007529"	"SYCP2"	chr17	-	59949948	59950034	59949202	59949288	59952460	59952485	0.001148383	0.06232891	-0.107
SE	"ENSSSCG00000005914"	"SHARPIN"	chr4	+	604316	604445	601557	601732	604522	604664	0.0001036626	0.01014945	-0.106
SE	"ENSSSCG00000021534"	"SLC30A3"	chr3	+	111875385	111875539	111875142	111875289	111876100	111876298	0.001471975	0.07603511	-0.105
SE	"ENSSSCG00000026962"	"A4GALT"	chr5	+	6087030	6087285	6083856	6083915	6101930	6102070	0.00007227111	0.008201676	-0.104
SE	"ENSSSCG00000013426"	"PWWP3A"	chr2	-	77109115	77109201	77107540	77107619	77109772	77109800	0.0003177694	0.02356527	-0.103
SE	"ENSSSCG00000017673"	"INTS2"	chr12	+	36478109	36478214	36464287	36464396	36480160	36480325	0.0002415193	0.01914264	0.103
SE	"ENSSSCG00000010467"	"BTAF1"	chr14	+	103620123	103620276	103610253	103610402	103620495	103620617	0.0002403605	0.01914264	0.104
SE	"ENSSSCG00000003876"	"CDKN2C"	chr6	-	161164841	161164981	161160296	161161453	161165434	161166529	0.00005663871	0.006787583	0.104
SE	"ENSSSCG00000017788"	"TP53I13"	chr12	+	45764063	45764132	45763613	45763875	45764340	45764382	0.0009696966	0.05544296	0.108
SE	"ENSSSCG00000038963"	"PRKX"	chrX	-	685009	685129	674884	674980	700133	700397	0.0002198998	0.01793679	0.109
SE	"ENSSSCG00000030487"	"LYSMD4"	chr1	-	138565977	138566267	138560994	138563411	138567464	138567562	0.0006255949	0.0409232	0.112
SE	"ENSSSCG00000017506"	"FBXL20"	chr12	+	22906397	22906517	22874159	22874282	22917701	22917763	0.0001571942	0.01369052	0.112
SE	"ENSSSCG00000003477"	"NECAP2"	chr6	+	75540408	75540493	75536527	75536705	75541958	75546185	0.00003344015	0.004355943	0.112
SE	"ENSSSCG00000011833"	"DLG1"	chr13	+	133041346	133041380	133040552	133040652	133048337	133048379	0.000001876558	0.0005128829	0.114
SE	"ENSSSCG00000031082"	"ATP13A2"	chr6	-	75621907	75622024	75621727	75621807	75622147	75622308	0.00001477256	0.002333431	0.115
SE	"ENSSSCG00000030067"	"GINM1"	chr1	-	16374088	16374185	16370924	16371076	16374354	16374414	0.0001493326	0.01339522	0.116
SE	"ENSSSCG00000009522"	"PCCA"	chr11	+	68943506	68943554	68934897	68934975	68980185	68980299	0.0001366777	0.01233393	0.119
SE	"ENSSSCG00000031147"	"ACAP2"	chr13	-	132308454	132308475	132304896	132304948	132314439	132314552	0.000001908743	0.0005128829	0.126
SE	"ENSSSCG00000028501"	"ENSSSCG00000028501"	chr2	-	4878357	4878468	4878124	4878245	4882692	4882855	0.0002436914	0.01921314	0.127
SE	"ENSSSCG00000008504"	"CRIM1"	chr3	-	103726105	103726226	103693346	103693529	103772953	103773127	0.0009991292	0.05647908	0.129
SE	"ENSSSCG00000038766"	"MAD1L1"	chr3	-	1277700	1277891	1239200	1240490	1300583	1300791	0.000001002451	0.000341289	0.129
SE	"ENSSSCG00000029983"	"PCGF3"	chr8	+	158463	158519	156707	156804	167696	167807	0.00001164644	0.001960267	0.13
SE	"ENSSSCG00000013481"	"FZR1"	chr2	-	75125964	75126057	75121834	75125594	75126449	75126554	0.0006643175	0.04252768	0.132
SE	"ENSSSCG00000005654"	"SPTAN1"	chr1	+	268983633	268983648	268983092	268983255	268985641	268985773	0.0000000002188135	0.000001092609	0.133
SE	"ENSSSCG00000057024"	"PPP3CC"	chr14	+	6763061	6763201	6761235	6761381	6766437	6766515	0.000001939846	0.0005128829	0.134
SE	"ENSSSCG00000012741"	"MAMLD1"	chrX	+	122224952	122225199	122203184	122203307	122231211	122231296	0.000004709227	0.0009663592	0.139
SE	"ENSSSCG00000009505"	"MBNL2"	chr11	+	66594890	66595091	66586248	66586413	66605084	66605238	0.0009051688	0.05296652	0.14
SE	"ENSSSCG00000017605"	"MMD"	chr12	-	31706062	31706164	31704398	31704468	31711693	31711854	0.0000004962521	0.0001906117	0.141
SE	"ENSSSCG00000000955"	"TBC1D22A"	chr5	-	2600834	2600962	2556773	2556869	2619763	2619839	0.0001502567	0.01339789	0.142
SE	"ENSSSCG00000039823"	"ENSSSCG00000039823"	chr1	+	218929059	218929197	218926095	218926185	218939815	218939905	0.0001904509	0.01598944	0.146
SE	"ENSSSCG00000011755"	"NCEH1"	chr13	-	111169273	111169327	111165556	111165785	111207025	111207203	0.00002694697	0.003737644	0.146
SE	"ENSSSCG00000032734"	"VOPP1"	chr18	-	48623269	48623406	48607918	48610376	48629420	48629498	0.0000002330264	0.0001163579	0.147
SE	"ENSSSCG00000056738"	"ENSSSCG00000056738"	chr7	-	23648071	23648347	23647221	23647497	23648593	23648863	0.00000001271974	0.00001465705	0.152
SE	"ENSSSCG00000005318"	"CREB3"	chr1	+	236451258	236451396	236451114	236451167	236451501	236451649	0.00000522313	0.001029506	0.154
SE	"ENSSSCG00000033653"	"U2AF1"	chr13	-	206250244	206250311	206247077	206247127	206251123	206251190	0.0004269785	0.02961175	0.155
SE	"ENSSSCG00000017521"	"SCRN2"	chr12	-	24092655	24092855	24091757	24091973	24093993	24094175	0.00007398705	0.008333278	0.165
SE	"ENSSSCG00000017000"	"RANBP17"	chr16	-	53146826	53146917	53137981	53138148	53150106	53150253	0.00001648261	0.002519485	0.167
SE	"ENSSSCG00000005459"	"ECPAS"	chr1	-	252315634	252315738	252301745	252301876	252324616	252324928	0.00007110307	0.008201676	0.169
SE	"ENSSSCG00000033537"	"ENSSSCG00000033537"	chr12	+	8397743	8397998	8378721	8378789	8401070	8403140	0.0002203184	0.01793679	0.17
SE	"ENSSSCG00000009722"	"SPOCK3"	chr14	+	22092412	22092532	21996728	21996843	22108733	22108955	0.0000001639113	0.000102308	0.172
SE	"ENSSSCG00000001410"	"BAG6"	chr7	-	23757379	23757526	23756898	23757084	23758046	23758154	0.0002564055	0.01979873	0.181
SE	"ENSSSCG00000022303"	"SLC25A16"	chr14	-	71641687	71641780	71634714	71634778	71650813	71650994	0.00009661788	0.009845822	0.183
SE	"ENSSSCG00000009946"	"SART3"	chr14	+	42236330	42236435	42234963	42235090	42238982	42239167	0.000002054271	0.0005128829	0.183
SE	"ENSSSCG00000015523"	"RALGPS2"	chr9	+	120699422	120699500	120696933	120696988	120701396	120701502	0.00000054216	0.0002030389	0.187
SE	"ENSSSCG00000004139"	"ADGRG6"	chr1	-	22796865	22796939	22793278	22793379	22801401	22801824	0.000001954505	0.0005128829	0.189
SE	"ENSSSCG00000004929"	"PARP16"	chr1	-	163303022	163303160	163300047	163300254	163319224	163320021	0.000009572094	0.001748658	0.19
SE	"ENSSSCG00000027197"	"DYRK1B"	chr6	-	48312148	48312312	48310983	48311103	48314349	48314514	0.000007612392	0.001434915	0.19
SE	"ENSSSCG00000012328"	"HUWE1"	chrX	-	46308893	46308992	46308171	46308305	46309841	46309917	0.00000392648	0.0008524444	0.19
SE	"ENSSSCG00000017605"	"MMD"	chr12	-	31708074	31708149	31704398	31704468	31711693	31711854	0.0000003116851	0.0001412008	0.19
SE	"ENSSSCG00000013481"	"FZR1"	chr2	-	75125955	75126057	75124334	75125594	75126449	75126554	0.0003606992	0.02597728	0.192
SE	"ENSSSCG00000005651"	"ODF2"	chr1	+	268858535	268858770	268857368	268857495	268860116	268860207	0.0002407268	0.01914264	0.192
SE	"ENSSSCG00000005424"	"ENSSSCG00000005424"	chr1	+	246131379	246132650	246129499	246129622	246133296	246133507	0.0001552695	0.01360197	0.193
SE	"ENSSSCG00000017769"	"RAB34"	chr12	-	44953711	44953780	44953506	44953608	44954574	44954666	0.00000114923	0.0003586556	0.196
SE	"ENSSSCG00000004010"	"ERMARD"	chr1	-	534368	534458	532235	532333	534743	534845	0.0000004271524	0.000172939	0.199
SE	"ENSSSCG00000003177"	"ENSSSCG00000003177"	chr6	+	54711006	54711294	54709833	54709925	54713904	54714129	0.0001010153	0.01011747	0.202
SE	"ENSSSCG00000039793"	"PATJ"	chr6	-	150548747	150548891	150544394	150544471	150554571	150554713	0.0001910621	0.01598944	0.204
SE	"ENSSSCG00000038327"	"ENSSSCG00000038327"	chr6	+	61817292	61817475	61816639	61816891	61820041	61820083	0.00004085934	0.00514347	0.205
SE	"ENSSSCG00000013086"	"CYB561A3"	chr2	+	10146018	10146126	10142959	10143084	10147639	10147842	0.0000001948372	0.0001061864	0.205
SE	"ENSSSCG00000021560"	"ENSSSCG00000021560"	chr3	-	40564007	40564082	40562995	40563068	40568821	40569764	0.001536759	0.07830153	0.207
SE	"ENSSSCG00000004457"	"DOP1A"	chr1	-	83108432	83108614	83100613	83100784	83112603	83112794	0.0000001834204	0.0001061864	0.209
SE	"ENSSSCG00000013432"	"MIDN"	chr2	-	77207717	77207846	77207322	77207634	77209884	77209947	0.00008186774	0.008822868	0.219
SE	"ENSSSCG00000016101"	"CFLAR"	chr15	+	104781835	104782006	104781615	104781648	104799801	104800213	0.0000002209931	0.0001141544	0.23
SE	"ENSSSCG00000051455"	"CDC25C"	chr2	-	140293920	140294022	140291990	140292053	140294974	140295127	0.0008506471	0.05044368	0.232
SE	"ENSSSCG00000016743"	"OGDH"	chr18	-	50676192	50676311	50665066	50665315	50684296	50684517	0.000005219584	0.001029506	0.237
SE	"ENSSSCG00000031636"	"ENSSSCG00000031636"	chr8	+	40158818	40158863	40157269	40157639	40158964	40159004	0.000398065	0.02799537	0.244
SE	"ENSSSCG00000009359"	"SUPT20H"	chr11	-	12826994	12827098	12825762	12826239	12828702	12828808	0.0000001165644	0.00008730673	0.245
SE	"ENSSSCG00000004969"	"KIF23"	chr1	+	167277695	167277926	167274715	167275027	167278870	167278953	0.00009027722	0.009326571	0.253
SE	"ENSSSCG00000057114"	"WDPCP"	chr3	+	78604340	78604950	78585340	78585532	78625007	78625196	0.000004971699	0.001006433	0.261
SE	"ENSSSCG00000007931"	"GLYR1"	chr3	+	37575134	37575185	37572783	37572840	37575273	37575347	0.00001142606	0.001945027	0.265
SE	"ENSSSCG00000015329"	"PPP1R9A"	chr9	+	74637668	74639274	74635402	74635453	74804077	74804210	0.001183274	0.06330516	0.267
SE	"ENSSSCG00000009138"	"CFI"	chr8	+	112452087	112452198	112451827	112451941	112454197	112454221	0.0007169993	0.04520237	0.283
SE	"ENSSSCG00000012591"	"AMOT"	chrX	-	92629922	92630856	92622696	92623219	92639593	92639671	0.0001753888	0.01492797	0.285
SE	"ENSSSCG00000017042"	"UBLCP1"	chr16	-	64200717	64200809	64200223	64200309	64201583	64201782	0.0004530965	0.0311348	0.293
SE	"ENSSSCG00000004969"	"KIF23"	chr1	+	167277674	167277926	167274715	167275027	167278870	167278953	0.0000324754	0.004343585	0.297
SE	"ENSSSCG00000035822"	"FAM120C"	chrX	-	46853853	46853956	46852947	46853024	46871977	46872106	0.0007181685	0.04520237	0.3
SE	"ENSSSCG00000004955"	"MAP2K5"	chr1	+	165650593	165650623	165630641	165630713	165670621	165670648	0.000004339554	0.0009028683	0.311
SE	"ENSSSCG00000001536"	"SCUBE3"	chr7	+	31144404	31144566	31143856	31144072	31144773	31144941	0.00000002029735	0.00001976069	0.314
SE	"ENSSSCG00000016101"	"CFLAR"	chr15	+	104781835	104782006	104781615	104781648	104803014	104803120	0.00004997969	0.006136851	0.318
SE	"ENSSSCG00000025984"	"TTLL5"	chr7	+	98892531	98892573	98889912	98890007	98906871	98906985	0.00004207982	0.005252965	0.319
SE	"ENSSSCG00000023307"	"FBXW11"	chr16	+	52292287	52292350	52212657	52212850	52295470	52295696	0.00003295124	0.004355943	0.323
SE	"ENSSSCG00000017506"	"FBXL20"	chr12	+	22906397	22906517	22904652	22904726	22917701	22917763	0.001108031	0.0610232	0.33
SE	"ENSSSCG00000000167"	"RIC8B"	chr5	-	13486400	13486520	13471296	13472409	13506831	13506976	0.0004230572	0.02947627	0.342
SE	"ENSSSCG00000004193"	"ENPP1"	chr1	-	31733456	31733586	31732063	31732144	31737637	31737689	0.000004000611	0.0008561307	0.348
SE	"ENSSSCG00000035284"	"BMF"	chr1	+	131180374	131180568	131178812	131178939	131181053	131181347	0.001425943	0.07416883	0.361
SE	"ENSSSCG00000002763"	"PRMT7"	chr6	+	28886471	28886505	28883648	28883702	28887399	28887578	0.0005157653	0.03496002	0.372
SE	"ENSSSCG00000015583"	"SMYD2"	chr9	-	129296386	129296450	129286051	129286162	129315885	129316349	0.00009748481	0.009867043	0.379
SE	"ENSSSCG00000027812"	"IQSEC1"	chr13	+	71361345	71361395	71355902	71356079	71362555	71364105	0.0006901457	0.0438067	0.388
SE	"ENSSSCG00000002015"	"AP1G2"	chr7	+	75534325	75534450	75533719	75533924	75534593	75534735	0.0000001263108	0.00009010173	0.389
SE	"ENSSSCG00000034124"	"CIAO2A"	chr1	+	107957117	107957282	107951645	107951912	107964582	107964632	0.000000002005873	0.000003755998	0.404
SE	"ENSSSCG00000001968"	"NUBPL"	chr7	-	67802861	67802944	67786411	67789050	67806816	67806937	0.00007935718	0.00874096	0.413
SE	"ENSSSCG00000005367"	"TSTD2"	chr1	-	239489623	239489738	239488023	239488233	239492387	239492480	0.000001093606	0.0003571968	0.434
SE	"ENSSSCG00000036679"	"SORBS2"	chr15	-	46636138	46636297	46633433	46633490	46643935	46644050	0.00000002110621	0.00001976069	0.473
SE	"ENSSSCG00000017311"	"MAPT"	chr12	-	17133981	17135091	17131000	17131056	17140056	17140122	0.0005685556	0.03768567	0.496
SE	"ENSSSCG00000017311"	"MAPT"	chr12	-	17133981	17134287	17131000	17131056	17140056	17140122	0.0001765776	0.01494425	0.527
SE	"ENSSSCG00000009779"	"MPHOSPH9"	chr14	+	29664220	29664330	29661932	29662200	29673473	29673563	0.00001498279	0.002333431	0.551
SE	"ENSSSCG00000024604"	"ATAT1"	chr7	+	23179822	23179891	23179659	23179705	23181431	23181503	0.000000001925964	0.000003755998	0.596
